# Supplementary material for: Tumor Suppressive Role of MUC6 in Wilms Tumor via Autophagy-Dependent β-Catenin Degradation
Source: Front Oncol. 2022 Apr 28;12:756117. doi: 10.3389/fonc.2022.756117 (PMC9097904; doi:10.3389/fonc.2022.756117)
Supplement: Supplementary file 6 [file Table_6.xls]

## Sheet: 1
Gene	23-tumor	24-tumor	28-tumor	32-tumor	55-tumor	23-control	24-control	28-control	32-control	55-control	GeneName	Biotype	Position	NR:Seq-id	NR:Score	NR:Evalue	NR:Description	NT:Seq-id	NT:Score	NT:Evalue	NT:Description	Uniprot:UniProtKB-AC	Uniprot:Score	Uniprot:Evalue	Uniprot:Description	COG:gene	COG:Score	COG:Eval	COG:num	Pfam:pfam_ID	Pfam:pfam_Name	Pfam:pfam_Description	GO:biological_process	GO:cellular_component	GO:molecular_function	KEGG:KO	KEGG:Description
ENSG00000189159	21.2703	43.9553	38.0622	35.108	16.7177	8.41097	12.4673	11.0356	2.33821	4.19096	JPT1	protein_coding	chr17:75135248-75168281:-	gi|50345294|ref|NP_001002032.1|	846	3e-108	hematological and neurological expressed 1 protein isoform 2 [Homo sapiens]	gi|568599821|ref|NM_001288609.1|	2289	0	Homo sapiens hematological and neurological expressed 1 (HN1), transcript variant 5, mRNA	Q9UK76	177	6e-51	Hematological and neurological expressed 1 protein	.	.	.	.	pfam13900	GVQW	Putative binding domain. This short domain is often found nested inside other longer domains. The function is not known, but the domain carries a highly conserved GVQW motif. The members are rich in proline and cysteine. This may be a binding domain.	.	GO:0031965|nuclear membrane;GO:0005730|nucleolus;GO:0005634|nucleus;	.	.	.
ENSG00000112592	17.6441	16.3327	11.1981	11.9648	12.6711	8.69533	9.21697	5.26126	7.05263	5.03299	TBP	protein_coding	chr6:170554302-170572870:+	gi|80474966|gb|AAI09055.1|	1332	9e-179	TBP protein [Homo sapiens]	gi|285026518|ref|NM_003194.4|	1903	0	Homo sapiens TATA box binding protein (TBP), transcript variant 1, mRNA	O13270	488	2e-168	TATA-box-binding protein	ECU04g1440	95.9	2e-22	COG2101	pfam00352	TBP	Transcription factor TFIID (or TATA-binding protein, TBP).	GO:0006352|DNA-templated transcription, initiation;	GO:0005634|nucleus;	GO:0003677|DNA binding;	K03120	TBP, tbp; transcription initiation factor TFIID TATA-box-binding protein
ENSG00000237234	14.4209	6.99141	1.81806	7.50333	3.57582	0.512325	0.0735498	0.0360799	6.77557	0.145873	Z99289.1	antisense	chr6:112154765-112166476:+	gi|795325947|ref|XP_011825994.1|	251	1e-21	PREDICTED: laminin subunit alpha-4 isoform X2 [Mandrillus leucophaeus]	gi|551860014|tpe|HG499542.1|	537	0	TPA: Homo sapiens long non-coding RNA OTTHUMT00000459242.1 (RP1-142L7.5 gene), antisense	Q16363	101	5e-23	Laminin subunit alpha-4	.	.	.	.	pfam13900	GVQW	Putative binding domain. This short domain is often found nested inside other longer domains. The function is not known, but the domain carries a highly conserved GVQW motif. The members are rich in proline and cysteine. This may be a binding domain.	GO:0007155|cell adhesion;GO:0030198|extracellular matrix organization;GO:0030155|regulation of cell adhesion;GO:0030334|regulation of cell migration;GO:0045995|regulation of embryonic development;	GO:0005605|basal lamina;GO:0005604|basement membrane;GO:0070062|extracellular exosome;GO:0005576|extracellular region;	GO:0005201|extracellular matrix structural constituent;	K06241	LAMA4; laminin, alpha 4
ENSG00000189157	0.808891	0.340969	0.366225	0.366876	0.397844	0.84795	0.729561	0.28631	0.442787	0.42251	FAM47E	protein_coding	chr4:76214040-76283780:+	gi|211971092|ref|NP_001130042.1|	2003	0	protein FAM47E isoform a [Homo sapiens]	gi|50949861|emb|CR627383.1|	6093	0	Homo sapiens mRNA; cDNA DKFZp781F231 (from clone DKFZp781F231)	Q6ZV65	57	1e-06	Protein FAM47E	.	.	.	.	pfam14642	FAM47	FAM47 family. The function of this Chordate family of proteins is not known.	.	GO:0016021|integral component of membrane;	GO:0005215|transporter activity;	.	.
ENSG00000112599	3.8568	3.30775	0.568826	2.97996	0.449822	0.942681	0.598311	0.97834	0.835117	0.44499	GUCA1B	protein_coding	chr6:42184401-42194916:-	gi|153945858|ref|NP_002089.4|	1063	9e-143	guanylyl cyclase-activating protein 2 [Homo sapiens]	gi|269995995|ref|NM_002098.5|	1110	0	Homo sapiens guanylate cyclase activator 1B (retina) (GUCA1B), mRNA	Q9UMX6	414	4e-144	Guanylyl cyclase-activating protein 2	SPAC18B11.04	129	2e-34	COG5126	pfam13499	EF-hand_7	EF-hand domain pair.	GO:0007589|body fluid secretion;GO:0007267|cell-cell signaling;GO:0007602|phototransduction;GO:0007168|receptor guanylyl cyclase signaling pathway;GO:0022400|regulation of rhodopsin mediated signaling pathway;GO:0007601|visual perception;	GO:0097381|photoreceptor disc membrane;GO:0001917|photoreceptor inner segment;	GO:0005509|calcium ion binding;GO:0008048|calcium sensitive guanylate cyclase activator activity;	K08328	GUCA1; guanylate cyclase activator 1
ENSG00000153113	5.04813	4.17143	5.65816	6.70245	3.59294	9.25826	11.7246	7.28669	12.2458	8.12991	CAST	protein_coding	chr5:96525267-96779595:+	gi|62087212|dbj|BAD92053.1|	3000	0	calpastatin isoform a variant [Homo sapiens]	gi|545746423|ref|NM_001042440.3|	4506	0	Homo sapiens calpastatin (CAST), transcript variant 6, mRNA	O00370	77.4	5e-13	LINE-1 retrotransposable element ORF2 protein	.	.	.	.	pfam00748	Calpain_inhib	Calpain inhibitor. This region is found multiple times in calpain inhibitor proteins.	.	.	GO:0004869|cysteine-type endopeptidase inhibitor activity;	K04281	CAST; calpastatin
ENSG00000189152	0.0587965	0.135474	0.156091	0.0563949	0.0822899	0.0816883	0.0547272	0.0268465	0	0	GRAPL	protein_coding	chr17:19127469-19159176:+	gi|675657908|ref|XP_002747899.2|	673	5e-82	PREDICTED: GRB2-related adapter protein [Callithrix jacchus]	gi|20071149|gb|BC026233.1|	981	0	Homo sapiens GRB2-related adaptor protein-like, mRNA (cDNA clone IMAGE:4695537), partial cds	A8MXK9	80.9	3e-17	Uncharacterized protein ENSP00000382033	.	.	.	.	pfam00017	SH2	SH2 domain.	.	GO:0016021|integral component of membrane;	GO:0005215|transporter activity;	.	.
ENSG00000227186	0.627575	1.5906	0.138839	0.300971	0.585558	0	0	0	0.287766	0	AC018511.1	antisense	chr10:75023475-75024251:-	gi|16549456|dbj|BAB70813.1|	146	8e-10	unnamed protein product [Homo sapiens]	gi|551868280|tpe|HG503012.1|	380	0	TPA: Homo sapiens long non-coding RNA OTTHUMT00000048776.1 (RP11-77G23.5 gene), antisense	Q96CB5	53.9	9e-09	Putative uncharacterized protein C8orf44	.	.	.	.	pfam13900	GVQW	Putative binding domain. This short domain is often found nested inside other longer domains. The function is not known, but the domain carries a highly conserved GVQW motif. The members are rich in proline and cysteine. This may be a binding domain.	.	GO:0005654|nucleoplasm;	.	.	.
ENSG00000256827	2.3512	0.9287	0.594463	0.483249	0.626794	0	0.781597	0	0	0.310031	AC068790.1	processed_pseudogene	chr12:124005871-124006225:-	gi|594094811|ref|XP_006070701.1|	162	2e-16	PREDICTED: spindle and kinetochore-associated protein 2-like [Bubalus bubalis]	gi|24418010|gb|AC068790.36|	355	0	Homo sapiens 12 BAC RP11-214K3 (Roswell Park Cancer Institute Human BAC Library) complete sequence	Q2TBY0	67.4	9e-14	Spindle and kinetochore-associated protein 2	.	.	.	.	pfam14049	Dppa2_A	Dppa2/4 conserved region in higher vertebrates. Developmental pluripotency associated genes (Dppa) in lower vertebrates have remained undetected until the discovery of a Dppa homologue in Xenopus laevis, reporting a new domain termed Dppa2/4 conserved region (DCR). In higher vertebrate Dppa proteins the DCR domain is located next to the here-reported domain. The domain is subject to structure det…	GO:0051301|cell division;GO:0007059|chromosome segregation;GO:0007067|mitotic nuclear division;GO:0031110|regulation of microtubule polymerization or depolymerization;	GO:0000940|condensed chromosome outer kinetochore;GO:0005737|cytoplasm;GO:0005876|spindle microtubule;	GO:0008017|microtubule binding;	.	.
ENSG00000237238	0.58555	0.343426	1.36607	9.54776	0.397343	2.02149	1.23869	2.04167	3.31959	1.27749	BMS1P10	unprocessed_pseudogene	chr9:63372803-63380011:-	gi|694939663|ref|XP_009456648.1|	1679	0	PREDICTED: ribosome biogenesis protein BMS1 homolog isoform X2 [Pan troglodytes]	gi|426361904|ref|XR_175451.1|	1037	0	PREDICTED: Gorilla gorilla gorilla ribosome biogenesis protein BMS1 homolog (LOC101136761), misc_RNA	Q14692	650	0	Ribosome biogenesis protein BMS1 homolog	YPL217c	333	5e-103	COG5192	pfam04950	DUF663	Protein of unknown function (DUF663). This family contains several uncharacterized eukaryotic proteins.	GO:0000479|endonucleolytic cleavage of tricistronic rRNA transcript (SSU-rRNA, 5.8S rRNA, LSU-rRNA);GO:0000462|maturation of SSU-rRNA from tricistronic rRNA transcript (SSU-rRNA, 5.8S rRNA, LSU-rRNA);GO:0042255|ribosome assembly;GO:0006364|rRNA processing;	GO:0030686|90S preribosome;GO:0005730|nucleolus;GO:0005654|nucleoplasm;GO:0005634|nucleus;	GO:0005524|ATP binding;GO:0005525|GTP binding;GO:0003924|GTPase activity;GO:0044822|poly(A) RNA binding;GO:0034511|U3 snoRNA binding;	K14569	BMS1; ribosome biogenesis protein BMS1
ENSG00000227189	0.027538	0	0	0.132066	0	0.102025	0.12816	0.176033	0.0252543	0.101673	AC092535.1	antisense	chr4:1151372-1153701:+	gi|119603015|gb|EAW82609.1|	813	7e-101	hCG2038258, partial [Homo sapiens]	gi|551852344|tpe|HG496653.1|	2165	0	TPA: Homo sapiens long non-coding RNA OTTHUMT00000239196.1 (AC092535.3 gene), antisense	Q9D2R4	65.1	2e-10	Transmembrane emp24 domain-containing protein 11	.	.	.	.	pfam01105	EMP24_GP25L	emp24/gp25L/p24 family/GOLD. Members of this family are implicated in bringing cargo forward from the ER and binding to coat proteins by their cytoplasmic domains. This domain corresponds closely to the beta-strand rich GOLD domain described in. The GOLD domain is always found combined with lipid- or membrane-association domains.	GO:0006810|transport;	GO:0005789|endoplasmic reticulum membrane;GO:0016021|integral component of membrane;	.	.	.
ENSG00000227188	0.119718	0.44135	0	0.229656	0.558514	0.110886	0	0.109327	1.20769	0.110503	MGAT3-AS1	antisense	chr22:39475807-39476822:-	gi|18027328|gb|AAL55746.1|AF289562_1	144	2e-09	unknown [Homo sapiens]	gi|4914501|emb|AL022312.7|	365	0	Human DNA sequence from clone RP5-1104E15 on chromosome 22q12.3-13.1, complete sequence	.	.	.	.	.	.	.	.	pfam13900	GVQW	Putative binding domain. This short domain is often found nested inside other longer domains. The function is not known, but the domain carries a highly conserved GVQW motif. The members are rich in proline and cysteine. This may be a binding domain.	.	.	.	.	.
ENSG00000237208	0	0	0.0825644	0	0.522329	0	0	0	0	0	AL445072.1	lincRNA	chrX:126109762-126115562:+	gi|119632248|gb|EAX11843.1|	431	3e-51	hCG2038447, partial [Homo sapiens]	gi|577019636|ref|NR_110409.1|	639	0	Homo sapiens uncharacterized LOC101928495 (LOC101928495), long non-coding RNA	.	.	.	.	.	.	.	.	pfam05760	IER	Immediate early response protein (IER). This family consists of several eukaryotic immediate early response (IER) 2 and 5 proteins. The role of IER5 is unclear although it play an important role in mediating the cellular response to mitogenic signals. Again, little is known about the function of IER2 although it is thought to play a role in mediating the cellular responses to a variety of extrace…	.	.	.	.	.
ENSG00000000457	2.37335	4.0315	3.93218	3.12384	8.25166	2.04583	2.11234	1.14695	1.85085	1.48709	SCYL3	protein_coding	chr1:169849631-169894267:-	gi|170784850|ref|NP_851607.2|	3557	0	protein-associating with the carboxyl-terminal domain of ezrin isoform 2 [Homo sapiens]	gi|4902714|emb|AL031297.4|	4144	0	Human DNA sequence from clone RP1-97P20 on chromosome 1q23.2-24.3, complete sequence	Q8IZE3	352	0	Protein-associating with the carboxyl-terminal domain of ezrin	.	.	.	.	pfam13900	GVQW	Putative binding domain. This short domain is often found nested inside other longer domains. The function is not known, but the domain carries a highly conserved GVQW motif. The members are rich in proline and cysteine. This may be a binding domain.	GO:0016477|cell migration;GO:0006468|protein phosphorylation;	GO:0005737|cytoplasm;GO:0005794|Golgi apparatus;GO:0030027|lamellipodium;	GO:0005524|ATP binding;	K17542	SCYL3; SCY1-like protein 3
ENSG00000014138	7.42382	7.03405	7.28817	5.34294	8.06344	2.08309	1.90922	1.52133	1.05035	1.32627	POLA2	protein_coding	chr11:65261762-65305589:+	gi|20127448|ref|NP_002680.2|	2903	0	DNA polymerase alpha subunit B [Homo sapiens]	gi|426369122|ref|XM_004051498.1|	2618	0	PREDICTED: Gorilla gorilla gorilla polymerase (DNA directed), alpha 2, accessory subunit (POLA2), mRNA	Q14181	696	0	DNA polymerase alpha subunit B	SPCC553.09c	180	2e-46	COG5214	pfam04042	DNA_pol_E_B	DNA polymerase alpha/epsilon subunit B. This family contains a number of DNA polymerase subunits. The B subunit of the DNA polymerase alpha plays an essential role at the initial stage of DNA replication in S. cerevisiae and is phosphorylated in a cell cycle-dependent manner. DNA polymerase epsilon is essential for cell viability and chromosomal DNA replication in budding yeast. In addition, DNA …	GO:0006260|DNA replication;GO:0006270|DNA replication initiation;GO:0006271|DNA strand elongation involved in DNA replication;GO:0000082|G1/S transition of mitotic cell cycle;GO:0000060|protein import into nucleus, translocation;GO:0000722|telomere maintenance via recombination;	GO:0005658|alpha DNA polymerase:primase complex;GO:0005737|cytoplasm;GO:0005654|nucleoplasm;	GO:0003677|DNA binding;GO:0003887|DNA-directed DNA polymerase activity;GO:0046982|protein heterodimerization activity;	K02321	POLA2; DNA polymerase alpha subunit B
ENSG00000226853	0.0753725	0.6252	0.400192	0.578351	0.703262	0.34906	0.420936	0.344151	0.967709	0.834849	AC010894.2	lincRNA	chr2:174487389-174488386:+	gi|119631541|gb|EAX11136.1|	385	1e-45	hCG1817313 [Homo sapiens]	gi|551847673|tpe|HG494893.1|	561	0	TPA: Homo sapiens long non-coding RNA OTTHUMT00000334149.1 (AC010894.3 gene), lincRNA	.	.	.	.	.	.	.	.	pfam10521	DUF2454	Protein of unknown function (DUF2454). A Schizosaccharomyces pombe member of this family is known to interact with Tel2. Tel2 is a component of the TOR complexes.	.	.	.	.	.
ENSG00000197982	5.02398	6.57604	5.77011	7.99711	3.2165	12.9204	12.4369	15.8868	8.18541	7.25189	C1orf122	protein_coding	chr1:37806979-37809454:+	gi|119627721|gb|EAX07316.1|	1173	2e-151	chromosome 1 open reading frame 122, isoform CRA_d, partial [Homo sapiens]	gi|19116212|gb|BC016402.1|	2223	0	Homo sapiens, clone IMAGE:4177569, mRNA	Q6ZSJ8	163	5e-48	Uncharacterized protein C1orf122	.	.	.	.	pfam01300	Sua5_yciO_yrdC	Telomere recombination. This domain has been shown to bind preferentially to dsRNA. The domain is found in SUA5 as well as HypF and YrdC. It has also been shown to be required for telomere recombniation in yeast.	GO:0006310|DNA recombination;GO:0090305|nucleic acid phosphodiester bond hydrolysis;GO:0032199|reverse transcription involved in RNA-mediated transposition;GO:0032197|transposition, RNA-mediated;	.	GO:0046872|metal ion binding;GO:0003964|RNA-directed DNA polymerase activity;GO:0009036|Type II site-specific deoxyribonuclease activity;	.	.
ENSG00000226856	1.03528	0.336761	0.269452	0.5257	0.511391	0	0.0566837	0.111225	0	0	AC093901.1	lincRNA	chr2:118132128-118186386:-	gi|332252184|ref|XP_003275236.1|	511	6e-63	PREDICTED: uncharacterized protein LOC100606719 [Nomascus leucogenys]	gi|551846754|tpe|HG494546.1|	778	0	TPA: Homo sapiens long non-coding RNA OTTHUMT00000331097.1 (AC093901.1 gene), lincRNA	.	.	.	.	.	.	.	.	pfam04785	Rhabdo_M2	Rhabdovirus matrix protein M2. M protein is involved in condensing and targeting the ribonucleoprotein (RNP) coil to the plasma membrane. M interacts specifically with the transmembrane spike protein (G) is important for the incorporation of G protein into budding virions.	.	.	.	.	.
ENSG00000084774	19.2975	18.0659	16.3125	14.9446	26.4533	4.56353	3.94687	3.16764	5.23255	2.80314	CAD	protein_coding	chr2:27217390-27243943:+	gi|18105007|ref|NP_004332.2|	11353	0	CAD protein isoform 1 [Homo sapiens]	gi|426335024|ref|XM_004028986.1|	7196	0	PREDICTED: Gorilla gorilla gorilla carbamoyl-phosphate synthetase 2, aspartate transcarbamylase, and dihydroorotase (CAD), mRNA	P27708	232	3e-67	CAD protein	SPAC22G7.06c_2	1207	0	COG0458	pfam02786	CPSase_L_D2	Carbamoyl-phosphate synthase L chain, ATP binding domain. Carbamoyl-phosphate synthase catalyses the ATP-dependent synthesis of carbamyl-phosphate from glutamine or ammonia and bicarbonate. This important enzyme initiates both the urea cycle and the biosynthesis of arginine and/or pyrimidines. The carbamoyl-phosphate synthase (CPS) enzyme in prokaryotes is a heterodimer of a small and large chain…	GO:0006207|'de novo' pyrimidine nucleobase biosynthetic process;GO:0044205|'de novo' UMP biosynthetic process;GO:0031100|organ regeneration;GO:0006526|arginine biosynthetic process;GO:0035690|cellular response to drug;GO:0071364|cellular response to epidermal growth factor stimulus;GO:0019240|citrulline biosynthetic process;GO:0017144|drug metabolic process;GO:0007565|female pregnancy;GO:0006541|…	GO:0042995|cell projection;GO:0005829|cytosol;GO:0070062|extracellular exosome;GO:0016020|membrane;GO:0043025|neuronal cell body;GO:0016363|nuclear matrix;GO:0005654|nucleoplasm;GO:0005634|nucleus;GO:0043234|protein complex;GO:0043195|terminal bouton;	GO:0070335|aspartate binding;GO:0004070|aspartate carbamoyltransferase activity;GO:0005524|ATP binding;GO:0004087|carbamoyl-phosphate synthase (ammonia) activity;GO:0004088|carbamoyl-phosphate synthase (glutamine-hydrolyzing) activity;GO:0004151|dihydroorotase activity;GO:0019899|enzyme binding;GO:0042802|identical protein binding;GO:0004672|protein kinase activity;GO:0008270|zinc ion binding;	K11540	CAD; carbamoyl-phosphate synthase / aspartate carbamoyltransferase / dihydroorotase [EC:6.3.5.5 2.1.3.2 3.5.2.3]
ENSG00000197989	3.0719	3.23798	1.99973	3.21737	2.24027	2.73081	4.23965	2.36996	1.70001	1.01033	SNHG12	antisense	chr1:28578538-28582983:-	gi|675788935|ref|XP_008951662.1|	359	2e-40	PREDICTED: uncharacterized protein LOC100990229 [Pan paniscus]	gi|551895768|tpe|HG491825.1|	1903	0	TPA: Homo sapiens long non-coding RNA OTTHUMT00000010359.1 (SNHG12 gene), antisense	Q9BXW3	119	9e-33	Putative uncharacterized protein SNHG12	.	.	.	.	pfam13900	GVQW	Putative binding domain. This short domain is often found nested inside other longer domains. The function is not known, but the domain carries a highly conserved GVQW motif. The members are rich in proline and cysteine. This may be a binding domain.	GO:0007165|signal transduction;	GO:0016021|integral component of membrane;GO:0005886|plasma membrane;	GO:0004930|G-protein coupled receptor activity;GO:0004984|olfactory receptor activity;	.	.
ENSG00000224982	0.435872	0.279456	0.234781	0.218123	0.106093	1.07072	1.04072	1.28064	0.608279	0.262383	TMEM233	protein_coding	chr12:119593459-119643066:+	gi|671030233|ref|XP_008705907.1|	553	1e-61	PREDICTED: transmembrane protein 233 isoform X2 [Ursus maritimus]	gi|426374332|ref|XM_004053981.1|	2898	0	PREDICTED: Gorilla gorilla gorilla transmembrane protein 233 (TMEM233), mRNA	B4DJY2	192	3e-55	Transmembrane protein 233	.	.	.	.	pfam13900	GVQW	Putative binding domain. This short domain is often found nested inside other longer domains. The function is not known, but the domain carries a highly conserved GVQW motif. The members are rich in proline and cysteine. This may be a binding domain.	GO:0009607|response to biotic stimulus;	GO:0016021|integral component of membrane;	.	.	.
ENSG00000224986	0.114214	0.0526323	0	0.547744	0.159851	0.105788	0.106309	0.05215	0	0	PPP1R8P1	processed_pseudogene	chr1:48325080-48326123:-	gi|488527913|ref|XP_004455767.1|	530	1e-86	PREDICTED: nuclear inhibitor of protein phosphatase 1 [Dasypus novemcinctus]	gi|428673582|ref|NG_001178.2|	1044	0	Homo sapiens protein phosphatase 1, regulatory subunit 8 pseudogene 1 (PPP1R8P1) on chromosome 1	Q28147	207	8e-88	Nuclear inhibitor of protein phosphatase 1	.	.	.	.	pfam00498	FHA	FHA domain. The FHA (Forkhead-associated) domain is a phosphopeptide binding motif.	GO:0006397|mRNA processing;GO:0006355|regulation of transcription, DNA-templated;GO:0008380|RNA splicing;GO:0006351|transcription, DNA-templated;	GO:0016607|nuclear speck;GO:0005681|spliceosomal complex;	GO:0003677|DNA binding;GO:0004864|protein phosphatase inhibitor activity;GO:0003723|RNA binding;	K13216	PPP1R8, NIPP1; nuclear inhibitor of protein phosphatase 1 [EC:3.1.4.-]
ENSG00000224984	0	0	0	0	0	0.0942343	0.568191	0	0	0.563452	AL512363.1	antisense	chr6:54840118-54840855:-	.	.	.	.	gi|551859404|tpe|HG499300.1|	586	0	TPA: Homo sapiens long non-coding RNA OTTHUMT00000040993.1 (RP11-524H19.2 gene), antisense	.	.	.	.	.	.	.	.	pfam10214	Rrn6	RNA polymerase I-specific transcription-initiation factor. RNA polymerase I-specific transcription-initiation factor Rrn6 and Rrn7 represent components of a multisubunit transcription factor essential for the initiation of rDNA transcription by Pol I. These proteins are found in fungi.	.	.	.	.	.
ENSG00000269867	1.40488	2.83238	1.39861	9.09561	4.42402	2.19584	2.53357	0.801836	1.85204	3.07976	AC010326.3	sense_intronic	chr19:57867038-57868172:-	gi|14279990|gb|AAK58839.1|AF294842_1	436	1e-51	ubiquitin UBF-fl [Homo sapiens]	gi|551890212|tpe|HG511097.1|	679	0	TPA: Homo sapiens long non-coding RNA OTTHUMT00000466980.1 (CTD-2583A14.8 gene), sense_intronic	O00762	87.4	1e-19	Ubiquitin-conjugating enzyme E2 C	.	.	.	.	pfam00318	Ribosomal_S2	Ribosomal protein S2.	GO:0031145|anaphase-promoting complex-dependent proteasomal ubiquitin-dependent protein catabolic process;GO:0051301|cell division;GO:0010458|exit from mitosis;GO:0010994|free ubiquitin chain polymerization;GO:0008054|negative regulation of cyclin-dependent protein serine/threonine kinase by cyclin degradation;GO:0051436|negative regulation of ubiquitin-protein ligase activity involved in mitotic…	GO:0005680|anaphase-promoting complex;GO:0005737|cytoplasm;GO:0005829|cytosol;GO:0005654|nucleoplasm;	GO:0005524|ATP binding;GO:0061631|ubiquitin conjugating enzyme activity;GO:0061630|ubiquitin protein ligase activity;GO:0031625|ubiquitin protein ligase binding;GO:0004842|ubiquitin-protein transferase activity;	K06688	UBE2C, UBC11; ubiquitin-conjugating enzyme E2 C [EC:2.3.2.23]
ENSG00000182173	9.51488	11.0375	7.10094	9.95741	9.67021	13.5645	12.6473	7.04298	4.25961	6.30291	TSEN54	protein_coding	chr17:75516060-75524739:+	gi|108389176|ref|NP_997229.2|	2325	0	tRNA-splicing endonuclease subunit Sen54 [Homo sapiens]	gi|108389175|ref|NM_207346.2|	1941	0	Homo sapiens TSEN54 tRNA splicing endonuclease subunit (TSEN54), mRNA	Q7Z6J9	230	5e-70	tRNA-splicing endonuclease subunit Sen54	.	.	.	.	pfam13900	GVQW	Putative binding domain. This short domain is often found nested inside other longer domains. The function is not known, but the domain carries a highly conserved GVQW motif. The members are rich in proline and cysteine. This may be a binding domain.	GO:0006397|mRNA processing;GO:0090502|RNA phosphodiester bond hydrolysis, endonucleolytic;GO:0006388|tRNA splicing, via endonucleolytic cleavage and ligation;GO:0000379|tRNA-type intron splice site recognition and cleavage;	GO:0005730|nucleolus;GO:0005654|nucleoplasm;GO:0000214|tRNA-intron endonuclease complex;	.	K15326	TSEN54; tRNA-splicing endonuclease subunit Sen54
ENSG00000198189	13.2216	36.6471	29.4668	32.5728	13.2274	9.79696	12.0558	15.7632	11.3393	24.2948	HSD17B11	protein_coding	chr4:87336610-87391386:-	gi|613410229|ref|NP_057329.3|	1511	0	estradiol 17-beta-dehydrogenase 11 precursor [Homo sapiens]	gi|613410228|ref|NM_016245.4|	1802	0	Homo sapiens hydroxysteroid (17-beta) dehydrogenase 11 (HSD17B11), mRNA	Q5NVG2	176	2e-52	Estradiol 17-beta-dehydrogenase 11	.	.	.	.	pfam00106	adh_short	short chain dehydrogenase. This family contains a wide variety of dehydrogenases.	GO:0006694|steroid biosynthetic process;	GO:0005576|extracellular region;	GO:0004303|estradiol 17-beta-dehydrogenase activity;	.	.
ENSG00000182175	7.05037	11.5742	16.7137	9.64316	4.80887	0.659747	0.464521	0.567606	2.03458	0.351766	RGMA	protein_coding	chr15:93035273-93089204:-	gi|795128093|ref|XP_011833773.1|	2272	0	PREDICTED: repulsive guidance molecule A isoform X1 [Mandrillus leucophaeus]	gi|21672216|gb|AC087641.5|	10432	0	Homo sapiens chromosome 15, clone RP11-368J22, complete sequence	Q96B86	140	6e-38	Repulsive guidance molecule A	.	.	.	.	pfam06534	RGM_C	Repulsive guidance molecule (RGM) C-terminus. This family consists of several mammalian and one bird sequence from Gallus gallus (Chicken). This family represents the C-terminal region of several sequences but in others it represents the full protein. All of the mammalian proteins are hypothetical and have no known function but RGMA from the chicken is annotated as being a repulsive guidance mole…	GO:0048599|oocyte development;GO:0006355|regulation of transcription, DNA-templated;GO:0007283|spermatogenesis;GO:0006366|transcription from RNA polymerase II promoter;GO:0009386|translational attenuation;	GO:0005737|cytoplasm;GO:0005730|nucleolus;GO:0005634|nucleus;	GO:0003677|DNA binding;GO:0003723|RNA binding;	K06847	RGM; RGM domain family
ENSG00000198185	4.02096	8.81251	0.561017	11.6618	5.34807	2.59013	3.65375	1.14203	2.38135	1.73949	ZNF334	protein_coding	chr20:46499630-46513559:-	gi|768017512|ref|XP_011527194.1|	3749	0	PREDICTED: zinc finger protein 334 isoform X5 [Homo sapiens]	gi|395433032|ref|NM_018102.4|	3890	0	Homo sapiens zinc finger protein 334 (ZNF334), transcript variant 1, mRNA	Q9HCZ1	438	2e-141	Zinc finger protein 334	.	.	.	.	pfam01352	KRAB	KRAB box. The KRAB domain (or Kruppel-associated box) is present in about a third of zinc finger proteins containing C2H2 fingers. The KRAB domain is found to be involved in protein-protein interactions. The KRAB domain is generally encoded by two exons. The regions coded by the two exons are known as KRAB-A and KRAB-B. The A box plays an important role in repression by binding to corepressors, w…	GO:0006355|regulation of transcription, DNA-templated;GO:0006351|transcription, DNA-templated;	GO:0005634|nucleus;	GO:0003677|DNA binding;GO:0046872|metal ion binding;GO:0003700|transcription factor activity, sequence-specific DNA binding;	K09228	KRAB; KRAB domain-containing zinc finger protein
ENSG00000182179	8.02799	6.67356	4.36463	2.4912	4.07571	20.6062	15.5797	9.71498	10.9471	6.19925	UBA7	protein_coding	chr3:49805207-49813946:-	gi|477152|pir||A48195	4898	0	ubiquitin-protein ligase E1 homolog - human	gi|38045947|ref|NM_003335.2|	3299	0	Homo sapiens ubiquitin-like modifier activating enzyme 7 (UBA7), mRNA	P41226	1849	0	Ubiquitin-like modifier-activating enzyme 7	YKL210w	595	0	COG0476	pfam00899	ThiF	ThiF family. This family contains a repeated domain in ubiquitin activating enzyme E1 and members of the bacterial ThiF/MoeB/HesA family.	GO:0006464|cellular protein modification process;GO:0032020|ISG15-protein conjugation;GO:0019941|modification-dependent protein catabolic process;GO:0032480|negative regulation of type I interferon production;GO:0019985|translesion synthesis;	GO:0005829|cytosol;GO:0005654|nucleoplasm;GO:0005634|nucleus;	GO:0005524|ATP binding;GO:0019782|ISG15 activating enzyme activity;GO:0004839|ubiquitin activating enzyme activity;GO:0004842|ubiquitin-protein transferase activity;	K10698	UBE1L, UBA7; ubiquitin-activating enzyme E1-like [EC:6.2.1.45]
ENSG00000198182	3.11934	3.26906	2.79376	3.17289	3.42687	1.33976	1.52197	1.29794	0.680561	1.53249	ZNF607	protein_coding	chr19:37696363-37719790:-	gi|289547712|ref|NP_001166148.1|	3671	0	zinc finger protein 607 isoform 2 [Homo sapiens]	gi|289547709|ref|NM_032689.4|	4364	0	Homo sapiens zinc finger protein 607 (ZNF607), transcript variant 1, mRNA	Q96SK3	261	3e-81	Zinc finger protein 607	YGR132c	178	9e-57	COG0330	pfam01352	KRAB	KRAB box. The KRAB domain (or Kruppel-associated box) is present in about a third of zinc finger proteins containing C2H2 fingers. The KRAB domain is found to be involved in protein-protein interactions. The KRAB domain is generally encoded by two exons. The regions coded by the two exons are known as KRAB-A and KRAB-B. The A box plays an important role in repression by binding to corepressors, w…	GO:0006355|regulation of transcription, DNA-templated;GO:0006351|transcription, DNA-templated;	GO:0005634|nucleus;	GO:0003677|DNA binding;GO:0046872|metal ion binding;GO:0003700|transcription factor activity, sequence-specific DNA binding;	K09228	KRAB; KRAB domain-containing zinc finger protein
ENSG00000206177	0	0	0	0	0	0	0.0605823	0	0.596895	0	HBM	protein_coding	chr16:153892-166768:+	gi|51510893|ref|NP_001003938.1|	733	8e-97	hemoglobin subunit mu [Homo sapiens]	gi|94538363|ref|NM_001003938.3|	506	0	Homo sapiens hemoglobin, mu (HBM), mRNA	Q6B0K9	228	1e-74	Hemoglobin subunit mu	.	.	.	.	pfam00042	Globin	Globin.	.	GO:0070062|extracellular exosome;GO:0005833|hemoglobin complex;	GO:0020037|heme binding;GO:0005506|iron ion binding;GO:0019825|oxygen binding;GO:0005344|oxygen transporter activity;	K13828	HBM; hemoglobin subunit mu
ENSG00000268119	6.2099	6.83381	4.5828	3.12259	4.3456	0.289735	0.560757	0.14812	0.0531244	0.181795	AC010615.2	processed_transcript	chr19:21444241-21463908:-	gi|355786564|gb|EHH66747.1|	302	2e-30	hypothetical protein EGM_03796, partial [Macaca fascicularis]	gi|50949748|emb|CR627135.1|	4614	0	Homo sapiens mRNA; cDNA DKFZp779J0122 (from clone DKFZp779J0122)	Q96MD7	113	3e-26	Uncharacterized protein C9orf85	.	.	.	.	pfam13900	GVQW	Putative binding domain. This short domain is often found nested inside other longer domains. The function is not known, but the domain carries a highly conserved GVQW motif. The members are rich in proline and cysteine. This may be a binding domain.	GO:0019236|response to pheromone;	GO:0016021|integral component of membrane;GO:0005886|plasma membrane;	GO:0016503|pheromone receptor activity;	.	.
ENSG00000124713	1.00108	1.79401	0.689012	1.44028	0.88216	0.566636	0.569428	0.558667	0.255017	0.46201	GNMT	protein_coding	chr6:42960758-42963880:+	gi|9506741|ref|NP_061833.1|	1591	0	glycine N-methyltransferase [Homo sapiens]	gi|54792737|ref|NM_018960.4|	1068	0	Homo sapiens glycine N-methyltransferase (GNMT), mRNA	Q14749	617	0	Glycine N-methyltransferase	BS_yqeM	55.8	3e-08	COG0500	pfam12847	Methyltransf_18	Methyltransferase domain. Protein in this family function as methyltransferases.	GO:0006464|cellular protein modification process;GO:0005977|glycogen metabolic process;GO:0046487|glyoxylate metabolic process;GO:0006555|methionine metabolic process;GO:0006730|one-carbon metabolic process;GO:0051289|protein homotetramerization;GO:0006111|regulation of gluconeogenesis;GO:0046500|S-adenosylmethionine metabolic process;	GO:0005737|cytoplasm;GO:0005829|cytosol;	GO:0005542|folic acid binding;GO:0016594|glycine binding;GO:0017174|glycine N-methyltransferase activity;	K00552	GNMT; glycine N-methyltransferase [EC:2.1.1.20]
ENSG00000257446	0.722037	0.823905	0.334686	0.890416	0.192484	0.509539	0.256025	0.125593	0.0945944	0.0952085	ZNF878	protein_coding	chr19:12043805-12052939:-	gi|768003837|ref|XP_011526555.1|	2807	0	PREDICTED: zinc finger protein 878 isoform X1 [Homo sapiens]	gi|332634995|ref|NM_001080404.2|	1734	0	Homo sapiens zinc finger protein 878 (ZNF878), mRNA	C9JN71	1085	0	Zinc finger protein 878	.	.	.	.	pfam01352	KRAB	KRAB box. The KRAB domain (or Kruppel-associated box) is present in about a third of zinc finger proteins containing C2H2 fingers. The KRAB domain is found to be involved in protein-protein interactions. The KRAB domain is generally encoded by two exons. The regions coded by the two exons are known as KRAB-A and KRAB-B. The A box plays an important role in repression by binding to corepressors, w…	GO:0006355|regulation of transcription, DNA-templated;GO:0006351|transcription, DNA-templated;	GO:0005634|nucleus;	GO:0046872|metal ion binding;GO:0003676|nucleic acid binding;	K09228	KRAB; KRAB domain-containing zinc finger protein
ENSG00000162989	0	0	0	0	0	4.02144	2.67227	2.50357	0.41004	6.59236	KCNJ3	protein_coding	chr2:154698299-154858352:+	gi|74004380|ref|XP_545477.2|	2554	0	PREDICTED: G protein-activated inward rectifier potassium channel 1 isoform X2 [Canis lupus familiaris]	gi|386781835|ref|NM_002239.3|	4739	0	Homo sapiens potassium channel, inwardly rectifying subfamily J, member 3 (KCNJ3), transcript variant 1, mRNA	P48549	987	0	G protein-activated inward rectifier potassium channel 1	.	.	.	.	pfam01007	IRK	Inward rectifier potassium channel.	GO:0010107|potassium ion import;GO:0006813|potassium ion transport;GO:0051602|response to electrical stimulus;	GO:0009897|external side of plasma membrane;GO:0005886|plasma membrane;GO:0030315|T-tubule;GO:0008076|voltage-gated potassium channel complex;	GO:0015467|G-protein activated inward rectifier potassium channel activity;	K04997	KCNJ3; potassium inwardly-rectifying channel subfamily J member 3
ENSG00000123561	0	0	0.0192269	0	0	0.0201244	0.0404471	0.257937	0	0.120329	SERPINA7	protein_coding	chrX:106032442-106038738:-	gi|205277441|ref|NP_000345.2|	2166	0	thyroxine-binding globulin precursor [Homo sapiens]	gi|338696|gb|M14091.1|HUMTBG	1848	0	Human thyroxine-binding globulin mRNA, complete cds	P05543	838	0	Thyroxine-binding globulin	all0778	166	1e-43	COG4826	pfam00079	Serpin	Serpin (serine protease inhibitor). Structure is a multi-domain fold containing a bundle of helices and a beta sandwich.	GO:0070327|thyroid hormone transport;	GO:0070062|extracellular exosome;GO:0005576|extracellular region;GO:0005615|extracellular space;	GO:0004867|serine-type endopeptidase inhibitor activity;	.	.
ENSG00000123562	73.8716	102.426	95.8143	121.668	93.9878	57.4527	98.8737	59.7699	50.5873	55.2383	MORF4L2	protein_coding	chrX:103675496-103688158:-	gi|6912448|ref|NP_036418.1|	1531	0	mortality factor 4-like protein 2 [Homo sapiens]	gi|215490016|ref|NM_012286.2|	1983	0	Homo sapiens mortality factor 4 like 2 (MORF4L2), transcript variant 2, mRNA	Q4R578	75.5	2e-15	Mortality factor 4-like protein 2	.	.	.	.	pfam05712	MRG	MRG. This family consists of three different eukaryotic proteins (mortality factor 4 (MORF4/MRG15), male-specific lethal 3(MSL-3) and ESA1-associated factor 3(EAF3)). It is thought that the MRG family is involved in transcriptional regulation via histone acetylation. It contains 2 chromo domains and a leucine zipper motif.	GO:0016569|covalent chromatin modification;GO:0006281|DNA repair;GO:0040008|regulation of growth;GO:0006355|regulation of transcription, DNA-templated;GO:0006351|transcription, DNA-templated;	GO:0005634|nucleus;	.	K11342	MORF4L2, MRGX; mortality factor 4-like protein 2
ENSG00000185634	1.02267	1.00598	1.62722	1.84862	1.99097	0.145727	0.0640695	0.0269395	0.144287	0.0453822	SHC4	protein_coding	chr15:48823735-48963444:-	gi|222446609|ref|NP_976224.3|	3108	0	SHC-transforming protein 4 [Homo sapiens]	gi|222446608|ref|NM_203349.3|	4556	0	Homo sapiens SHC (Src homology 2 domain containing) family, member 4 (SHC4), mRNA	Q6R2W3	94.4	7e-20	SCAN domain-containing protein 3	.	.	.	.	pfam00640	PID	Phosphotyrosine interaction domain (PTB/PID).	GO:0015074|DNA integration;	GO:0005737|cytoplasm;GO:0005654|nucleoplasm;	GO:0003677|DNA binding;GO:0000981|RNA polymerase II transcription factor activity, sequence-specific DNA binding;	K17449	SHC4; SHC- transforming protein 4
ENSG00000158125	0.0987571	0.637132	0.33209	0.028417	0.202719	0.0823243	0.045961	0.135277	0.0271702	0.0182311	XDH	protein_coding	chr2:31334321-31414715:-	gi|91823271|ref|NP_000370.2|	6743	0	xanthine dehydrogenase/oxidase [Homo sapiens]	gi|91823270|ref|NM_000379.3|	5687	0	Homo sapiens xanthine dehydrogenase (XDH), mRNA	P47989	2600	0	Xanthine dehydrogenase/oxidase	PA1523	588	0	COG4631	pfam02738	Ald_Xan_dh_C2	Molybdopterin-binding domain of aldehyde dehydrogenase.	GO:0006919|activation of cysteine-type endopeptidase activity involved in apoptotic process;GO:0007595|lactation;GO:0045602|negative regulation of endothelial cell differentiation;GO:0001937|negative regulation of endothelial cell proliferation;GO:0010629|negative regulation of gene expression;GO:0051898|negative regulation of protein kinase B signaling;GO:0001933|negative regulation of protein p…	GO:0005829|cytosol;GO:0005615|extracellular space;GO:0005777|peroxisome;GO:0016529|sarcoplasmic reticulum;	GO:0051537|2 iron, 2 sulfur cluster binding;GO:0009055|electron carrier activity;GO:0050660|flavin adenine dinucleotide binding;GO:0005506|iron ion binding;GO:0043546|molybdopterin cofactor binding;GO:0016614|oxidoreductase activity, acting on CH-OH group of donors;GO:0016903|oxidoreductase activity, acting on the aldehyde or oxo group of donors;GO:0042803|protein homodimerization activity;GO:000…	K00106	XDH; xanthine dehydrogenase/oxidase [EC:1.17.1.4 1.17.3.2]
ENSG00000185630	10.4571	11.6082	29.1961	13.5042	25.5142	4.30876	4.08973	3.25915	4.60583	6.3942	PBX1	protein_coding	chr1:164555584-164899296:+	gi|4505623|ref|NP_002576.1|	2010	0	pre-B-cell leukemia transcription factor 1 isoform 1 [Homo sapiens]	gi|51476602|emb|CR749446.1|	8034	0	Homo sapiens mRNA; cDNA DKFZp686B09108 (from clone DKFZp686B09108)	P41778	192	4e-58	Pre-B-cell leukemia transcription factor 1	.	.	.	.	pfam03792	PBC	PBC domain. The PBC domain is a member of the TALE (three-amino-acid loop extension) superclass of homeodomain proteins.	GO:0007399|nervous system development;GO:0014036|neural crest cell fate specification;GO:0045944|positive regulation of transcription from RNA polymerase II promoter;GO:0045893|positive regulation of transcription, DNA-templated;GO:0006351|transcription, DNA-templated;	GO:0005634|nucleus;GO:0005667|transcription factor complex;	GO:0043565|sequence-specific DNA binding;GO:0003700|transcription factor activity, sequence-specific DNA binding;	K09355	PBX1; pre-B-cell leukemia transcription factor 1
ENSG00000162980	3.69294	8.47621	6.56733	7.71428	4.35681	4.47296	4.57762	3.76962	3.79375	5.64562	ARL5A	protein_coding	chr2:151788984-151828492:-	gi|297264087|ref|XP_002798951.1|	978	3e-128	PREDICTED: ADP-ribosylation factor-like protein 5A-like [Macaca mulatta]	gi|635057919|ref|XM_007964964.1|	4533	0	PREDICTED: Chlorocebus sabaeus ADP-ribosylation factor-like 5A (ARL5A), transcript variant X1, mRNA	Q9Y689	340	9e-115	ADP-ribosylation factor-like protein 5A	YDL192w	184	2e-54	COG1100	pfam00025	Arf	ADP-ribosylation factor family. Pfam combines a number of different Prosite families together	GO:0007264|small GTPase mediated signal transduction;	GO:0005622|intracellular;	GO:0005525|GTP binding;	K07949	ARL5A; ADP-ribosylation factor-like protein 5A
ENSG00000185633	11.3248	10.222	1.37255	3.99435	8.26688	3.1094	6.62519	3.88059	8.63196	1.15709	NDUFA4L2	protein_coding	chr12:57234903-57240715:-	gi|530400588|ref|XP_005269090.1|	588	2e-71	PREDICTED: NADH dehydrogenase [ubiquinone] 1 alpha subcomplex subunit 4-like 2 isoform X2 [Homo sapiens]	gi|34526210|dbj|AK129629.1|	1193	0	Homo sapiens cDNA FLJ26118 fis, clone SPL09081, highly similar to Homo sapiens NADH:ubiquinone oxidoreductase MLRQ subunit	Q4FZG9	85.1	8e-19	NADH dehydrogenase [ubiquinone] 1 alpha subcomplex subunit 4-like 2	.	.	.	.	pfam06522	B12D	NADH-ubiquinone reductase complex 1 MLRQ subunit. The MLRQ subunit of mitochondrial NADH-ubiquinone reductase complex I is nuclear and is found in plants, insects, fungi and higher metazoans. It appears to act within the membrane and, in mammals, is highly expressed in muscle and neural tissue, indicative of a role in ATP generation.	GO:1902600|hydrogen ion transmembrane transport;	GO:0005751|mitochondrial respiratory chain complex IV;	GO:0008137|NADH dehydrogenase (ubiquinone) activity;	K03948	NDUFA4; NADH dehydrogenase (ubiquinone) 1 alpha subcomplex subunit 4
ENSG00000271966	0.535666	1.48108	1.18505	0.873438	1.74931	0.893067	1.14676	0.391336	0.098249	0.593321	AC021321.1	lincRNA	chr8:67343975-67345087:+	gi|829927811|ref|XP_012595357.1|	133	6e-06	PREDICTED: uncharacterized protein LOC105857503 [Microcebus murinus]	gi|551865176|tpe|HG501302.1|	1113	0	TPA: Homo sapiens long non-coding RNA OTTHUMT00000470585.1 (RP11-7F18.2 gene), lincRNA	.	.	.	.	.	.	.	.	pfam14740	DUF4471	Domain of unknown function (DUF4471). This family is conserved from fungi to Metazoa and includes plants. The function is not known, but several members have zinc-finger domain, zf-MYND, pfam01753, at their very C-terminus. Others are also associated with DUF1279, pfam06916. This domain is more C-terminal in many members to DUF4470, pfam14737.	.	.	.	.	.
ENSG00000271967	1.75675	1.01194	0.388646	2.10624	0.819565	1.52545	0.715384	0.802131	1.2083	0.709417	AL583856.2	lincRNA	chr6:70596438-70596980:+	.	.	.	.	gi|551859520|tpe|HG499345.1|	543	0	TPA: Homo sapiens long non-coding RNA OTTHUMT00000471207.1 (RP11-134K13.4 gene), lincRNA	.	.	.	.	.	.	.	.	pfam04145	Ctr	Ctr copper transporter family. The redox active metal copper is an essential cofactor in critical biological processes such as respiration, iron transport, oxidative stress protection, hormone production, and pigmentation. A widely conserved family of high-affinity copper transport proteins (Ctr proteins) mediates copper uptake at the plasma membrane. A series of clustered methionine residues in …	.	.	.	.	.
ENSG00000271964	1.08597	0.40035	0.192199	0.93745	0.607956	1.00585	0.505404	0.495853	1.39428	0.801902	AC090948.1	antisense	chr3:16314439-16314987:+	.	.	.	.	gi|551849293|tpe|HG495525.1|	549	0	TPA: Homo sapiens long non-coding RNA OTTHUMT00000470502.1 (RP11-415F23.2 gene), antisense	.	.	.	.	.	.	.	.	pfam06419	COG6	Conserved oligomeric complex COG6. COG6 is a component of the conserved oligomeric golgi complex, which is composed of eight different subunits and is required for normal golgi morphology and localisation.	.	.	.	.	.
ENSG00000123080	1.45545	0.5465	1.43107	0.292989	0.553262	2.67951	1.99027	2.54338	43.8657	1.07805	CDKN2C	protein_coding	chr1:50960745-50974633:+	gi|4502751|ref|NP_001253.1|	796	2e-96	cyclin-dependent kinase 4 inhibitor C [Homo sapiens]	gi|21749475|dbj|AK091170.1|	2890	0	Homo sapiens cDNA FLJ33851 fis, clone CTONG2005635, highly similar to CYCLIN-DEPENDENT KINASE 6 INHIBITOR	P42773	311	3e-100	Cyclin-dependent kinase 4 inhibitor C	all2748	65.5	3e-10	COG0666	pfam12796	Ank_2	Ankyrin repeats (3 copies).	GO:0007050|cell cycle arrest;GO:0000082|G1/S transition of mitotic cell cycle;GO:0030308|negative regulation of cell growth;GO:0008285|negative regulation of cell proliferation;GO:0042326|negative regulation of phosphorylation;GO:0048709|oligodendrocyte differentiation;GO:0000079|regulation of cyclin-dependent protein serine/threonine kinase activity;	GO:0005737|cytoplasm;GO:0005829|cytosol;GO:0005634|nucleus;	GO:0004861|cyclin-dependent protein serine/threonine kinase inhibitor activity;GO:0019901|protein kinase binding;	K06622	CDKN2C, P18, INK4C; cyclin-dependent kinase inhibitor 2C
ENSG00000223403	0.564366	1.16512	0.219744	1.2775	0.337012	0.480912	1.00859	1.11322	0.310539	0.125022	MEG9	lincRNA	chr14:101069911-101072937:+	gi|119602140|gb|EAW81734.1|	452	2e-49	hCG2029554, partial [Homo sapiens]	gi|551879006|tpe|HG506630.1|	2638	0	TPA: Homo sapiens long non-coding RNA OTTHUMT00000072600.2 (MEG9 gene), lincRNA	.	.	.	.	.	.	.	.	pfam15449	Retinal	Retinal protein. This family of proteins is found in the photoreceptor cells of the retina. Mutations of the gene encoding this protein have been associated with retinal disorders such as retinitis pigmentosa and late-onset progressive retinal atrophy. The function of this family of proteins is unknown, but it is likely to be important in the development and function of the retina.	.	.	.	.	.
ENSG00000275263	1.81767	1.84277	1.12595	0.348686	1.18718	0	0.338374	1.16193	0	0.503328	AC135048.3	lincRNA	chr16:30956872-30957199:-	.	.	.	.	gi|24416012|gb|AC135048.2|	328	2e-170	Homo sapiens chromosome 16 clone RP11-1072A3, complete sequence	.	.	.	.	.	.	.	.	pfam13382	Adenine_deam_C	Adenine deaminase C-terminal domain. This family represents a C-terminal region of the adenine deaminase enzyme.	.	.	.	.	.
ENSG00000223401	0.416921	0.672442	1.06071	0.349905	0.680762	0.337892	0.242541	0.237957	13.2865	0.336725	AC072022.1	protein_coding	chr3:187743686-187746028:+	gi|675726563|ref|XP_008979715.1|	249	1e-20	PREDICTED: uncharacterized protein LOC103788211 [Callithrix jacchus]	gi|166235119|ref|NG_007149.1|	787	0	Homo sapiens B-cell CLL/lymphoma 6 (BCL6), RefSeqGene on chromosome 3	.	.	.	.	.	.	.	.	pfam00148	Oxidored_nitro	Nitrogenase component 1 type Oxidoreductase.	.	.	.	.	.
ENSG00000161860	1.14496	1.09293	0.253299	0.902087	0.457844	0.265123	0.30449	0.410762	0.825009	0.113231	SYCE2	protein_coding	chr19:12898786-12919276:-	gi|157743282|ref|NP_001099048.1|	1166	2e-157	synaptonemal complex central element protein 2 [Homo sapiens]	gi|194379457|dbj|AK302373.1|	1214	0	Homo sapiens cDNA FLJ54831 complete cds, moderately similar to Mus musculus synaptonemal complex central element protein 2 (Syce2), mRNA	Q6PIF2	453	9e-159	Synaptonemal complex central element protein 2	.	.	.	.	pfam13870	DUF4201	Domain of unknown function (DUF4201). This is a family of coiled-coil proteins from eukaryotes. The function is not known.	GO:0051301|cell division;GO:0007130|synaptonemal complex assembly;	GO:0000801|central element;	.	K19535	SYCE2; synaptonemal complex central element protein 2
ENSG00000177842	2.41445	3.59221	2.94545	1.43912	2.96082	1.29387	1.13972	0.850451	0.664268	0.748173	ZNF620	protein_coding	chr3:40505992-40518736:+	gi|795463745|ref|XP_011889549.1|	2274	0	PREDICTED: zinc finger protein 620 isoform X1 [Cercocebus atys]	gi|197101258|ref|NM_001132121.1|	2927	0	Pongo abelii zinc finger protein 620 (ZNF620), mRNA	Q6ZNG0	248	4e-79	Zinc finger protein 620	.	.	.	.	pfam13900	GVQW	Putative binding domain. This short domain is often found nested inside other longer domains. The function is not known, but the domain carries a highly conserved GVQW motif. The members are rich in proline and cysteine. This may be a binding domain.	GO:0006355|regulation of transcription, DNA-templated;GO:0006351|transcription, DNA-templated;	GO:0005634|nucleus;	GO:0003677|DNA binding;GO:0046872|metal ion binding;	K09228	KRAB; KRAB domain-containing zinc finger protein
ENSG00000198453	1.25721	1.5197	1.91758	1.94513	1.26735	0.988916	1.30545	0.669236	0.614137	0.915523	ZNF568	protein_coding	chr19:36916329-36998700:+	gi|694974706|ref|XP_009433702.1|	3401	0	PREDICTED: zinc finger protein 568 isoform X1 [Pan troglodytes]	gi|325651953|ref|NM_198539.3|	3775	0	Homo sapiens zinc finger protein 568 (ZNF568), transcript variant 1, mRNA	Q3ZCX4	223	3e-62	Zinc finger protein 568	.	.	.	.	pfam13900	GVQW	Putative binding domain. This short domain is often found nested inside other longer domains. The function is not known, but the domain carries a highly conserved GVQW motif. The members are rich in proline and cysteine. This may be a binding domain.	GO:0007186|G-protein coupled receptor signaling pathway;	GO:0016021|integral component of membrane;GO:0005886|plasma membrane;	GO:0004930|G-protein coupled receptor activity;GO:0005549|odorant binding;GO:0004984|olfactory receptor activity;	K09228	KRAB; KRAB domain-containing zinc finger protein
ENSG00000227725	0.0540033	0.0995437	0.0955772	0.880558	1.46124	0.150058	0.201063	0.0986316	0.09905	0.0498465	GCOM2	processed_pseudogene	chr4:68038544-68039647:+	gi|172046229|sp|Q9BZD3.2|GCOM2_HUMAN	1957	0	RecName: Full=Putative GRINL1B complex locus protein 2; AltName: Full=Glutamate receptor-like protein 1B	gi|553727245|ref|NG_009901.2|	1104	0	Homo sapiens GRINL1B complex locus 2, pseudogene (GCOM2) on chromosome 4	Q9BZD3	758	0	Putative GRINL1B complex locus protein 2	.	.	.	.	pfam15328	GCOM2	Putative GRINL1B complex locus protein 2. This protein family is named Putative GRINL1B complex locus protein 2. GRINL1B is short for: glutamate receptor, ionotropic, N-methyl D-aspartate-like 1B. The name indicates what sort of receptor it is thought to be, a ligand gated ion channel specific to the neurotransmitter Glutamate. This family of proteins is found in eukaryotes. Proteins in this fami…	GO:0035556|intracellular signal transduction;GO:0051685|maintenance of ER location;	GO:0016591|DNA-directed RNA polymerase II, holoenzyme;	.	.	.
ENSG00000198455	2.7109	3.4867	4.11757	2.02775	3.18063	1.98624	2.52328	1.88441	2.49537	2.42754	ZXDB	protein_coding	chrX:57591652-57597545:+	gi|795099505|ref|XP_011829054.1|	3687	0	PREDICTED: zinc finger X-linked protein ZXDB [Mandrillus leucophaeus]	gi|4455584|emb|AL031115.2|	5894	0	Human DNA sequence from clone RP4-598A24 on chromosome Xp11.1-11.23, complete sequence	P98169	1280	0	Zinc finger X-linked protein ZXDB	SPAC144.09c	107	3e-23	COG5048	pfam13465	zf-H2C2_2	Zinc-finger double domain.	GO:0006355|regulation of transcription, DNA-templated;GO:0006351|transcription, DNA-templated;	GO:0005634|nucleus;	GO:0046872|metal ion binding;GO:0003676|nucleic acid binding;	.	.
ENSG00000173369	15.1563	1.33852	12.9178	6.67926	14.0373	24.3857	22.7034	137.013	96.7153	12.1679	C1QB	protein_coding	chr1:22652762-22661538:+	gi|87298828|ref|NP_000482.3|	927	1e-120	complement C1q subcomponent subunit B precursor [Homo sapiens]	gi|87298827|ref|NM_000491.3|	1044	0	Homo sapiens complement component 1, q subcomponent, B chain (C1QB), mRNA	P02746	155	2e-44	Complement C1q subcomponent subunit B	.	.	.	.	pfam00386	C1q	C1q domain. C1q is a subunit of the C1 enzyme complex that activates the serum complement system.	GO:0006956|complement activation;GO:0006958|complement activation, classical pathway;GO:0045087|innate immune response;GO:0048839|inner ear development;	GO:0072562|blood microparticle;GO:0005581|collagen trimer;GO:0005602|complement component C1 complex;GO:0070062|extracellular exosome;GO:0005576|extracellular region;	GO:0004252|serine-type endopeptidase activity;	K03987	C1QB; complement C1q subcomponent subunit B
ENSG00000010932	0.264829	0.0305098	0.131823	0.0476273	0.16988	18.8875	27.0072	87.5921	0.242868	76.3277	FMO1	protein_coding	chr1:171248471-171285978:+	gi|544186123|ref|NP_001269621.1|	2829	0	dimethylaniline monooxygenase [N-oxide-forming] 1 isoform a [Homo sapiens]	gi|21756678|dbj|AK097039.1|	3124	0	Homo sapiens cDNA FLJ39720 fis, clone SMINT2014282, highly similar to DIMETHYLANILINE MONOOXYGENASE [N-OXIDE FORMING] 1 (EC 1.14.13.8)	Q01740	226	6e-70	Dimethylaniline monooxygenase [N-oxide-forming] 1	CC0774	122	6e-29	COG2072	pfam00743	FMO-like	Flavin-binding monooxygenase-like. This family includes FMO proteins, cyclohexanone mono-oxygenase and a number of different mono-oxygenases.	GO:0017144|drug metabolic process;GO:0070995|NADPH oxidation;GO:0006082|organic acid metabolic process;GO:0032496|response to lipopolysaccharide;GO:0006970|response to osmotic stress;GO:0009404|toxin metabolic process;GO:0006805|xenobiotic metabolic process;	GO:0005788|endoplasmic reticulum lumen;GO:0005789|endoplasmic reticulum membrane;GO:0016021|integral component of membrane;GO:0031090|organelle membrane;	GO:0050660|flavin adenine dinucleotide binding;GO:0004497|monooxygenase activity;GO:0004499|N,N-dimethylaniline monooxygenase activity;GO:0050661|NADP binding;	K00485	FMO; dimethylaniline monooxygenase (N-oxide forming) [EC:1.14.13.8]
ENSG00000269243	0	0.0419772	0.0134348	0	0.0849931	0.0281239	0.0706562	0.0693209	0.069615	0.0420401	AC008894.2	antisense	chr19:16123661-16139892:-	gi|62089120|dbj|BAD93004.1|	443	3e-47	mel transforming oncogene variant [Homo sapiens]	gi|551888500|tpe|HG510408.1|	2987	0	TPA: Homo sapiens long non-coding RNA OTTHUMT00000460193.1 (CTD-2231E14.8 gene), antisense	P35280	62.8	2e-09	Ras-related protein Rab-8A	.	.	.	.	pfam00071	Ras	Ras family. Includes sub-families Ras, Rab, Rac, Ral, Ran, Rap Ypt1 and more. Shares P-loop motif with GTP_EFTU, arf and myosin_head. See pfam00009 pfam00025, pfam00063. As regards Rab GTPases, these are important regulators of vesicle formation, motility and fusion. They share a fold in common with all Ras GTPases: this is a six-stranded beta-sheet surrounded by five alpha-helices.	GO:0007409|axonogenesis;GO:0032869|cellular response to insulin stimulus;GO:0042384|cilium assembly;GO:0042593|glucose homeostasis;GO:0048210|Golgi vesicle fusion to target membrane;GO:0061024|membrane organization;GO:0046326|positive regulation of glucose import;GO:0072659|protein localization to plasma membrane;GO:0009306|protein secretion;GO:0048169|regulation of long-term neuronal synaptic pl…	GO:0005814|centriole;GO:0036064|ciliary basal body;GO:0097546|ciliary base;GO:0030659|cytoplasmic vesicle membrane;GO:0016023|cytoplasmic membrane-bounded vesicle;GO:0030425|dendrite;GO:0005768|endosome;GO:0070062|extracellular exosome;GO:0043025|neuronal cell body;GO:0031513|nonmotile primary cilium;GO:0005730|nucleolus;GO:0045335|phagocytic vesicle;GO:0030670|phagocytic vesicle membrane;GO:0005…	GO:0019003|GDP binding;GO:0005525|GTP binding;GO:0003924|GTPase activity;GO:0019901|protein kinase binding;	K07901	RAB8A, MEL; Ras-related protein Rab-8A
ENSG00000001497	17.9744	15.75	9.71348	20.4121	14.442	6.85696	6.59288	5.24087	7.17073	4.80495	LAS1L	protein_coding	chrX:65512582-65534775:-	gi|13654270|ref|NP_112483.1|	3477	0	ribosomal biogenesis protein LAS1L isoform 1 [Homo sapiens]	gi|18676521|dbj|AK074087.1|	5192	0	Homo sapiens mRNA for FLJ00158 protein	Q9Y4W2	375	8e-111	Ribosomal biogenesis protein LAS1L	.	.	.	.	pfam04031	Las1	Las1-like. Las1 is an essential nuclear protein involved in cell morphogenesis and cell surface growth.	GO:0006325|chromatin organization;GO:0000478|endonucleolytic cleavage involved in rRNA processing;GO:0000460|maturation of 5.8S rRNA;GO:0000470|maturation of LSU-rRNA;GO:0006364|rRNA processing;	GO:0005737|cytoplasm;GO:0016020|membrane;GO:0005815|microtubule organizing center;GO:0071339|MLL1 complex;GO:0005730|nucleolus;GO:0005654|nucleoplasm;GO:0030687|preribosome, large subunit precursor;	GO:0044822|poly(A) RNA binding;	K16912	LAS1; ribosomal biogenesis protein LAS1
ENSG00000177595	6.77565	8.07978	4.1441	17.0121	6.52105	5.5513	4.7844	2.48614	5.90634	1.73465	PIDD1	protein_coding	chr11:799179-809753:-	gi|767966142|ref|XP_011518511.1|	3824	0	PREDICTED: p53-induced death domain-containing protein 1 isoform X4 [Homo sapiens]	gi|62087477|dbj|AB208949.1|	4475	0	Homo sapiens mRNA for Hypothetical protein DKFZp434D229 variant protein	Q8N2A0	81.3	8e-21	Putative uncharacterized protein encoded by LINC00269	ECU09g1430	52.8	8e-07	COG4886	pfam13900	GVQW	Putative binding domain. This short domain is often found nested inside other longer domains. The function is not known, but the domain carries a highly conserved GVQW motif. The members are rich in proline and cysteine. This may be a binding domain.	.	GO:0016021|integral component of membrane;GO:0005764|lysosome;GO:0005741|mitochondrial outer membrane;	GO:0005525|GTP binding;	K10130	LRDD, PIDD; leucine-rich repeats and death domain-containing protein
ENSG00000153802	0.0904974	0.0166813	0.0320332	0.138882	0.118214	0	0.0505404	0.0330569	0.0165985	0.0334126	TMPRSS11D	protein_coding	chr4:67820876-67884032:-	gi|4758508|ref|NP_004253.1|	2126	0	transmembrane protease serine 11D [Homo sapiens]	gi|61744464|ref|NM_004262.2|	2783	0	Homo sapiens transmembrane protease, serine 11D (TMPRSS11D), mRNA	O60235	276	2e-89	Transmembrane protease serine 11D	VC1649	117	1e-26	COG5640	pfam00089	Trypsin	Trypsin.	GO:0006508|proteolysis;GO:0007585|respiratory gaseous exchange;	GO:0070062|extracellular exosome;GO:0005576|extracellular region;GO:0005887|integral component of plasma membrane;	GO:0008233|peptidase activity;GO:0004252|serine-type endopeptidase activity;	K09641	TMPRSS11D; transmembrane protease, serine 11D [EC:3.4.21.-]
ENSG00000261739	0.191923	0.138981	0.0727873	0.631146	0.396521	0.634873	0.727322	0.262897	2.16238	0.404915	GOLGA8S	protein_coding	chr15:23354748-23367231:+	gi|542133111|ref|NP_001269397.1|	2003	0	golgin subfamily A member 8M [Homo sapiens]	gi|336455151|ref|NR_038843.1|	4319	0	Homo sapiens golgin A8 family, member S (GOLGA8S), non-coding RNA	H3BSY2	167	2e-41	Golgin subfamily A member 8M	.	.	.	.	pfam15070	GOLGA2L5	Putative golgin subfamily A member 2-like protein 5. The function of the GOLGA2L5 protein family remains unknown. This family of proteins is thought to be found in the Golgi apparatus of eukaryotes. Proteins in this family are typically between and 840 amino acids in length.	.	GO:0005794|Golgi apparatus;	.	.	.
ENSG00000256312	0.15248	0	0.269865	0.292504	0.853626	1.97723	0.141927	0.835468	0	0.281486	AC138466.1	lincRNA	chr12:132190213-132190997:+	.	.	.	.	gi|551874832|tpe|HG505412.1|	391	0	TPA: Homo sapiens long non-coding RNA OTTHUMT00000399003.1 (RP13-977J11.8 gene), lincRNA	.	.	.	.	.	.	.	.	pfam03251	Tymo_45kd_70kd	Tymovirus 45/70Kd protein. Tymoviruses are single stranded RNA viruses. This family includes a protein of unknown function that has been named based on its molecular weight. Tymoviruses such as the ononis yellow mosaic tymovirus encode only three proteins. Of these two are overlapping this protein overlaps a larger ORF that is thought to be the polymerase.	.	.	.	.	.
ENSG00000261732	0.156717	0.0825356	0.0891528	0.0322106	0.0417784	0.0311047	0.0416773	0	0.0307974	0	AL031708.1	protein_coding	chr16:1632259-1686715:+	gi|21739290|emb|CAD38692.1|	2814	0	hypothetical protein [Homo sapiens]	gi|21739289|emb|AL833832.1|	5290	0	Homo sapiens mRNA; cDNA DKFZp434O1216 (from clone DKFZp434O1216)	Q96RY5	178	2e-110	Protein cramped-like	.	.	.	.	pfam13900	GVQW	Putative binding domain. This short domain is often found nested inside other longer domains. The function is not known, but the domain carries a highly conserved GVQW motif. The members are rich in proline and cysteine. This may be a binding domain.	.	GO:0005634|nucleus;	GO:0003682|chromatin binding;GO:0003677|DNA binding;	.	.
ENSG00000131148	5.08569	7.10595	4.18553	6.86896	4.77286	5.12249	4.41628	4.99629	3.79371	2.2171	EMC8	protein_coding	chr16:85771758-85799608:-	gi|5174615|ref|NP_006058.1|	1138	9e-150	ER membrane protein complex subunit 8 isoform 1 [Homo sapiens]	gi|214010227|ref|NM_006067.4|	1962	0	Homo sapiens ER membrane protein complex subunit 8 (EMC8), transcript variant 1, mRNA	O43402	213	6e-68	ER membrane protein complex subunit 8	.	.	.	.	pfam03665	UPF0172	Uncharacterized protein family (UPF0172). In Chlamydomonas reinhardtii the protein TLA1 (truncated light-harvesting chlorophyll antenna size) apparently regulates genes that define the chlorophyll-a antenna size in the photosynthetic apparatus. This family was formerly known as UPF0172.	.	GO:0005737|cytoplasm;GO:0072546|ER membrane protein complex;GO:0016020|membrane;GO:0005739|mitochondrion;GO:0005634|nucleus;	.	.	.
ENSG00000261730	0	0	0.082629	0.403023	0	0.172972	0	0	0	0	AL034346.1	antisense	chr6:1383790-1385066:-	gi|686720644|ref|XP_009239663.1|	523	4e-61	PREDICTED: myosin heavy chain IB-like [Pongo abelii]	gi|551858407|tpe|HG498890.1|	1277	0	TPA: Homo sapiens long non-coding RNA OTTHUMT00000431204.1 (RP4-668J24.2 gene), antisense	.	.	.	.	.	.	.	.	pfam15449	Retinal	Retinal protein. This family of proteins is found in the photoreceptor cells of the retina. Mutations of the gene encoding this protein have been associated with retinal disorders such as retinitis pigmentosa and late-onset progressive retinal atrophy. The function of this family of proteins is unknown, but it is likely to be important in the development and function of the retina.	.	.	.	.	.
ENSG00000261737	0.124078	0.457424	0.548997	0.297526	0.578855	0.459699	0.577454	0.453233	2.78783	0.286319	AL049597.2	antisense	chr1:86703502-86704462:-	.	.	.	.	gi|551896822|tpe|HG492228.1|	961	0	TPA: Homo sapiens long non-coding RNA OTTHUMT00000431197.1 (RP4-612B15.3 gene), antisense	.	.	.	.	.	.	.	.	pfam13306	LRR_5	Leucine rich repeats (6 copies). This family includes a number of leucine rich repeats. This family contains a large number of BSPA-like surface antigens from Trichomonas vaginalis.	.	.	.	.	.
ENSG00000261734	0	0.0237459	0	0.0741372	0.0480795	0.023864	0	0	0	0	AC116096.1	lincRNA	chr3:20388249-20390562:+	.	.	.	.	gi|551849321|tpe|HG495537.1|	2314	0	TPA: Homo sapiens long non-coding RNA OTTHUMT00000430880.1 (RP11-669C19.1 gene), lincRNA	.	.	.	.	.	.	.	.	.	.	.	.	.	.	.	.
ENSG00000225760	0	0.693206	0	0	0.935711	0	0.326706	0	0	0.277698	LINC00431	transcribed_unprocessed_pseudogene	chr13:110965704-110990579:+	gi|297274830|ref|XP_001086861.2|	406	4e-45	PREDICTED: hypothetical protein LOC696116 [Macaca mulatta]	gi|551877220|tpe|HG505884.1|	666	0	TPA: Homo sapiens long non-coding RNA OTTHUMT00000045793.1 (RP11-365P13.3 gene), lincRNA	Q96CW5	106	5e-27	Gamma-tubulin complex component 3	.	.	.	.	pfam06219	DUF1005	Protein of unknown function (DUF1005). Family of plant proteins with undetermined function.	GO:0051298|centrosome duplication;GO:0031122|cytoplasmic microtubule organization;GO:0051415|interphase microtubule nucleation by interphase microtubule organizing center;GO:0007126|meiotic nuclear division;GO:0007020|microtubule nucleation;GO:0090307|mitotic spindle assembly;GO:0007338|single fertilization;	GO:0005814|centriole;GO:0005813|centrosome;GO:0005737|cytoplasm;GO:0005829|cytosol;GO:0000923|equatorial microtubule organizing center;GO:0008275|gamma-tubulin small complex;GO:0016020|membrane;GO:0005827|polar microtubule;GO:0005819|spindle;	GO:0043015|gamma-tubulin binding;GO:0005200|structural constituent of cytoskeleton;GO:0005198|structural molecule activity;	K16570	TUBGCP3, GCP3; gamma-tubulin complex component 3
ENSG00000225762	1.3578	0.910113	0.327693	2.0127	1.26689	1.25763	1.03404	0.338165	0.7924	0.113935	LINC01389	antisense	chr1:47380928-47408477:-	.	.	.	.	gi|551896198|tpe|HG491996.1|	483	0	TPA: Homo sapiens long non-coding RNA OTTHUMT00000021847.2 (RP11-511I2.2 gene), antisense	.	.	.	.	.	.	.	.	pfam13841	Defensin_beta_2	Beta defensin. The beta defensins are antimicrobial peptides implicated in the resistance of epithelial surfaces to microbial colonisation.	.	.	.	.	.
ENSG00000176463	0.62558	0.693039	0.391426	0.393958	0.666239	2.01922	2.83495	1.22912	2.50922	1.06153	SLCO3A1	protein_coding	chr15:91853695-92172435:+	gi|222831575|ref|NP_037404.2|	3264	0	solute carrier organic anion transporter family member 3A1 isoform 1 [Homo sapiens]	gi|222831574|ref|NM_013272.3|	5102	0	Homo sapiens solute carrier organic anion transporter family, member 3A1 (SLCO3A1), transcript variant 1, mRNA	Q9UIG8	267	2e-77	Solute carrier organic anion transporter family member 3A1	.	.	.	.	pfam03137	OATP	Organic Anion Transporter Polypeptide (OATP) family. This family consists of several eukaryotic Organic-Anion-Transporting Polypeptides (OATPs). Several have been identified mostly in human and rat. Different OATPs vary in tissue distribution and substrate specificity. Since the numbering of different OATPs in particular species was based originally on the order of discovery, similarly numbered O…	GO:0015732|prostaglandin transport;GO:0043252|sodium-independent organic anion transport;	GO:0005887|integral component of plasma membrane;GO:0005886|plasma membrane;	GO:0015347|sodium-independent organic anion transmembrane transporter activity;	K14353	SLCO3A; solute carrier organic anion transporter family, member 3A
ENSG00000003436	0.0305376	1.17739	0.26573	0.331957	0.541369	3.48374	13.3072	5.42866	4.8169	5.62801	TFPI	protein_coding	chr2:187464230-187565760:-	gi|5454114|ref|NP_006278.1|	1398	2e-180	tissue factor pathway inhibitor isoform a precursor [Homo sapiens]	gi|62089317|dbj|AB209866.1|	7681	0	Homo sapiens mRNA for tissue factor pathway inhibitor (lipoprotein-associated coagulation inhibitor) variant protein	O00370	182	6e-135	LINE-1 retrotransposable element ORF2 protein	.	.	.	.	pfam02994	Transposase_22	L1 transposable element.	GO:0007596|blood coagulation;GO:0007598|blood coagulation, extrinsic pathway;GO:0071347|cellular response to interleukin-1;GO:0071222|cellular response to lipopolysaccharide;GO:0032355|response to estradiol;	GO:0031225|anchored component of membrane;GO:0009986|cell surface;GO:0005783|endoplasmic reticulum;GO:0005576|extracellular region;GO:0005615|extracellular space;GO:0031090|organelle membrane;GO:0005886|plasma membrane;	GO:0004866|endopeptidase inhibitor activity;GO:0004867|serine-type endopeptidase inhibitor activity;	K03909	TFPI; tissue factor pathway inhibitor
ENSG00000225766	0.450114	0.490271	0.325894	0.82421	0.534517	0.151603	0.495136	0.186838	0.262683	0.528776	DHRS4L1	processed_transcript	chr14:24036453-24051370:+	gi|482628371|ref|NP_001264793.1|	780	7e-102	putative dehydrogenase/reductase SDR family member 4-like 1 [Homo sapiens]	gi|482628370|ref|NM_001277864.1|	855	0	Homo sapiens dehydrogenase/reductase (SDR family) member 4 like 1 (DHRS4L1), transcript variant 1, mRNA	P0CG22	209	2e-64	Putative dehydrogenase/reductase SDR family member 4-like 1	.	.	.	.	pfam13561	adh_short_C2	Enoyl-(Acyl carrier protein) reductase.	.	.	GO:0016491|oxidoreductase activity;	.	.
ENSG00000267293	0.74329	0.108166	0.207711	0.0750452	0.182507	0	0.036413	0	0.0358764	0	AC012569.1	processed_pseudogene	chr18:46028306-46029829:+	gi|344285825|ref|XP_003414660.1|	479	3e-169	PREDICTED: U3 small nucleolar RNA-associated protein 18 homolog [Loxodonta africana]	gi|302486509|ref|NG_026326.1|	1524	0	Homo sapiens UTP18, small subunit (SSU) processome component, homolog (yeast) pseudogene (LOC100422497) on chromosome 18	Q9Y5J1	80.9	8e-15	U3 small nucleolar RNA-associated protein 18 homolog	.	.	.	.	pfam06027	DUF914	Eukaryotic protein of unknown function (DUF914). This family consists of several hypothetical proteins of unknown function. Some of the sequences in this family are annotated as being putative membrane proteins.	GO:0000462|maturation of SSU-rRNA from tricistronic rRNA transcript (SSU-rRNA, 5.8S rRNA, LSU-rRNA);GO:0006364|rRNA processing;	GO:0005730|nucleolus;GO:0005654|nucleoplasm;GO:0005634|nucleus;GO:0034388|Pwp2p-containing subcomplex of 90S preribosome;GO:0032040|small-subunit processome;	GO:0044822|poly(A) RNA binding;	K14553	UTP18; U3 small nucleolar RNA-associated protein 18
ENSG00000267292	0	0	0	0	0	0	0	0	0	0	AP001542.2	processed_pseudogene	chr18:12050309-12050672:-	gi|634823450|ref|XP_007939329.1|	301	3e-30	PREDICTED: WD repeat domain phosphoinositide-interacting protein 2 isoform X2 [Orycteropus afer afer]	gi|21623974|dbj|AP001542.4|	364	0	Homo sapiens genomic DNA, chromosome 18 clone:RP11-703I16, complete sequences	Q9Y4P8	119	2e-31	WD repeat domain phosphoinositide-interacting protein 2	.	.	.	.	pfam08801	Nucleoporin_N	Nup133 N terminal like. Nup133 is a nucleoporin that is crucial for nuclear pore complex (NPC) biogenesis. The N terminal forms a seven-bladed beta propeller structure. This family now contains other sized nucleoporins, including Nup155, Nup8, Nuo132, Nup15 and Nup170.	GO:0000045|autophagosome assembly;GO:0016236|macroautophagy;GO:0000422|mitophagy;GO:0044804|nucleophagy;GO:0006497|protein lipidation;GO:0034497|protein localization to pre-autophagosomal structure;	GO:0005737|cytoplasm;GO:0005829|cytosol;GO:0019898|extrinsic component of membrane;GO:0005654|nucleoplasm;GO:0000407|pre-autophagosomal structure;GO:0034045|pre-autophagosomal structure membrane;GO:0043234|protein complex;	GO:0080025|phosphatidylinositol-3,5-bisphosphate binding;GO:0032266|phosphatidylinositol-3-phosphate binding;GO:0010314|phosphatidylinositol-5-phosphate binding;	K17908	WIPI, ATG18; autophagy-related protein 18
ENSG00000267296	2.00721	1.37495	0.552069	0.0260166	1.1895	0.753703	0.479697	0.817413	5.94516	1.32694	CEBPA-AS1	antisense	chr19:33302857-33305054:+	gi|10433810|dbj|BAB14032.1|	221	1e-17	unnamed protein product [Homo sapiens]	gi|551889103|tpe|HG510646.1|	2198	0	TPA: Homo sapiens long non-coding RNA OTTHUMT00000451326.2 (CEBPA-AS1 gene), antisense	.	.	.	.	.	.	.	.	pfam15246	NCKAP5	Nck-associated protein 5, Peripheral clock protein. NCKAP5 is short for Nck-associated protein 5, which is also known as the Peripheral clock protein. NCKAP5 is a protein family, which interacts with the SH3-containing region of the adaptor protein Nck. Nck is a protein that interacts with receptor tyrosine kinases and guanine nucleotide exchange factor Sos. The role of Nck can be thought of as s…	.	.	.	.	.
ENSG00000267295	0.628678	0.193139	0.185443	0.3015	0.195529	0.0970497	0.0975279	0	0.0960907	0	AC025048.3	unprocessed_pseudogene	chr17:60113793-60120687:-	gi|675683478|ref|XP_008974988.1|	415	1e-48	PREDICTED: double C2-like domain-containing protein beta [Pan paniscus]	gi|385137166|gb|AC245758.3|	318	1e-164	Homo sapiens BAC clone CH17-415B15 from chromosome 17, complete sequence	P70610	109	6e-27	Double C2-like domain-containing protein beta	.	.	.	.	pfam00168	C2	C2 domain.	GO:0048791|calcium ion-dependent exocytosis of neurotransmitter;GO:0006887|exocytosis;GO:0045956|positive regulation of calcium ion-dependent exocytosis;GO:0032024|positive regulation of insulin secretion;GO:0031340|positive regulation of vesicle fusion;GO:0008104|protein localization;	GO:0005737|cytoplasm;GO:0005886|plasma membrane;GO:0098793|presynapse;	GO:0005509|calcium ion binding;GO:0005544|calcium-dependent phospholipid binding;GO:0030276|clathrin binding;GO:0019905|syntaxin binding;	.	.
ENSG00000267299	0.73378	0.338142	0.162334	1.23167	0.171163	0	0.341498	0.83761	0.504698	0	AC011444.3	antisense	chr19:6109322-6125797:+	.	.	.	.	gi|551888249|tpe|HG510299.1|	325	8e-169	TPA: Homo sapiens long non-coding RNA OTTHUMT00000452892.1 (CTB-66B24.1 gene), antisense	.	.	.	.	.	.	.	.	pfam08724	Rep_N	Rep protein catalytic domain like. Adeno-associated virus (AAV) Replication (Rep) protein is essential for viral replication and integration. The catalytic domain has DNA binding and endonuclease activity.	.	.	.	.	.
ENSG00000251095	0.304533	2.5532	0.356418	16.15	0.119157	0	0.00914374	0.00897094	0	0.0181349	AC097478.1	antisense	chr4:89551356-89726752:+	gi|685542088|ref|XP_009205447.1|	444	4e-47	PREDICTED: uncharacterized protein LOC103884487 [Papio anubis]	gi|19033961|gb|AC097478.2|	2263	0	Homo sapiens BAC clone RP11-115D19 from 4, complete sequence	P08548	38.1	5e-06	LINE-1 reverse transcriptase homolog	.	.	.	.	pfam10325	7TM_GPCR_Srz	Serpentine type 7TM GPCR chemoreceptor Srz. Chemoreception is mediated in Caenorhabditis elegans by members of the seven-transmembrane G-protein-coupled receptor class (7TM GPCRs) of proteins which are of the serpentine type. Srz is a solo families amongst the superfamilies of chemoreceptors. Chemoperception is one of the central senses of soil nematodes like C. elegans which are otherwise 'blind…	.	.	GO:0046872|metal ion binding;GO:0003964|RNA-directed DNA polymerase activity;	.	.
ENSG00000243725	0.169038	0.171372	0.029917	0.38912	0.220809	0.140911	0.141605	0.123492	0.07751	0.0624105	TTC4	protein_coding	chr1:54715822-54742657:+	gi|156627581|ref|NP_004614.3|	1994	0	tetratricopeptide repeat protein 4 isoform 1 [Homo sapiens]	gi|300795959|ref|NM_004623.4|	2395	0	Homo sapiens tetratricopeptide repeat domain 4 (TTC4), transcript variant 1, mRNA	O95801	693	0	Tetratricopeptide repeat protein 4	SPAC17A2.04c	113	5e-26	COG0457	pfam13414	TPR_11	TPR repeat.	GO:0000027|ribosomal large subunit assembly;GO:0006412|translation;	GO:0022625|cytosolic large ribosomal subunit;GO:0005634|nucleus;	GO:0070180|large ribosomal subunit rRNA binding;GO:0000166|nucleotide binding;GO:0003735|structural constituent of ribosome;	.	.
ENSG00000197980	0.287349	0.372729	0.339042	0.581848	0.546151	0.374582	0.34671	0.252688	0.26352	0.373288	LEKR1	protein_coding	chr3:156825481-157046129:+	gi|578807385|ref|XP_006713694.1|	3388	0	PREDICTED: leucine-, glutamate- and lysine-rich protein 1 isoform X3 [Homo sapiens]	gi|47077460|dbj|AK131473.1|	2869	0	Homo sapiens cDNA FLJ16641 fis, clone TESTI4028958	O00370	27.7	4e-16	LINE-1 retrotransposable element ORF2 protein	.	.	.	.	pfam02463	SMC_N	RecF/RecN/SMC N terminal domain. This domain is found at the N terminus of SMC proteins. The SMC (structural maintenance of chromosomes) superfamily proteins have ATP-binding domains at the N- and C-termini, and two extended coiled-coil domains separated by a hinge in the middle. The eukaryotic SMC proteins form two kind of heterodimers: the SMC1/SMC3 and the SMC2/SMC4 types. These heterodimers c…	.	GO:0005794|Golgi apparatus;	.	.	.
ENSG00000248840	0.326982	0.401814	0.675156	0.313626	0	0	0	0	0.0999554	0.100604	AL645949.1	transcribed_processed_pseudogene	chr4:3312512-3313058:+	gi|18027836|gb|AAL55879.1|AF318372_1	156	4e-14	unknown [Homo sapiens]	gi|345842452|ref|NG_029957.1|	324	3e-168	Homo sapiens X antigen family, member 3 pseudogene (LOC100286945) on chromosome 4	Q8WTP9	64.7	6e-13	X antigen family member 3	.	.	.	.	pfam05831	GAGE	GAGE protein. This family consists of several GAGE and XAGE proteins which are found exclusively in humans. The function of this family is unknown although they have been implicated in human cancers.	GO:0006094|gluconeogenesis;GO:0006096|glycolytic process;GO:0043456|regulation of pentose-phosphate shunt;	GO:0005829|cytosol;	GO:0046538|2,3-bisphosphoglycerate-dependent phosphoglycerate mutase activity;GO:0004083|bisphosphoglycerate 2-phosphatase activity;GO:0004082|bisphosphoglycerate mutase activity;GO:0004619|phosphoglycerate mutase activity;	.	.
ENSG00000226851	2.19252	0.621761	0.895479	0.24265	1.57363	0.702958	0.549439	0.308032	0.0773346	1.40106	AC004112.1	antisense	chr7:112328189-112409623:-	.	.	.	.	gi|551862446|tpe|HG500504.1|	561	0	TPA: Homo sapiens long non-coding RNA OTTHUMT00000338476.1 (AC004112.4 gene), antisense	.	.	.	.	.	.	.	.	pfam05462	Dicty_CAR	Slime mold cyclic AMP receptor. This family consists of cyclic AMP receptor (CAR) proteins from slime molds. CAR proteins are responsible for controlling development in Dictyostelium discoideum.	.	.	.	.	.
ENSG00000160803	23.9678	32.1215	35.957	25.9822	72.9992	11.5199	14.7963	10.9788	10.1935	11.2672	UBQLN4	protein_coding	chr1:156035301-156053794:-	gi|40538799|ref|NP_064516.2|	1505	0	ubiquilin-4 isoform 1 [Homo sapiens]	gi|39794686|gb|BC063841.1|	3504	0	Homo sapiens ubiquilin 4, mRNA (cDNA clone MGC:74959 IMAGE:6183942), complete cds	Q9NRR5	584	0	Ubiquilin-4	ECU10g1730	79	7e-15	COG5272	pfam00240	ubiquitin	Ubiquitin family. This family contains a number of ubiquitin-like proteins: SUMO (smt3 homologue) Nedd8, Elongin B, Rub1, and Parkin. A number of them are thought to carry a distinctive five-residue motif termed the proteasome-interacting motif (PIM), which may have a biologically significant role in protein delivery to proteasomes and recruitment of proteasomes to transcription sites.	GO:0006914|autophagy;GO:1901097|negative regulation of autophagosome maturation;GO:0032434|regulation of proteasomal ubiquitin-dependent protein catabolic process;	GO:0005776|autophagosome;GO:0005737|cytoplasm;GO:0031410|cytoplasmic vesicle;GO:0005829|cytosol;GO:0005789|endoplasmic reticulum membrane;GO:0005634|nucleus;GO:0048471|perinuclear region of cytoplasm;	GO:0031593|polyubiquitin binding;	K04523	UBQLN, DSK2; ubiquilin
ENSG00000244128	0.192321	0	0	0	0	0	0.0298351	0.0585426	0	0.177518	LINC01322	lincRNA	chr3:165206960-165655423:+	gi|119599001|gb|EAW78595.1|	241	2e-22	hCG1811555 [Homo sapiens]	gi|551851317|tpe|HG496275.1|	1075	0	TPA: Homo sapiens long non-coding RNA OTTHUMT00000350253.1 (RP11-85M11.2 gene), lincRNA	.	.	.	.	.	.	.	.	pfam13900	GVQW	Putative binding domain. This short domain is often found nested inside other longer domains. The function is not known, but the domain carries a highly conserved GVQW motif. The members are rich in proline and cysteine. This may be a binding domain.	.	.	.	.	.
ENSG00000160801	1.88068	8.00911	4.70581	11.0512	6.51481	187.668	130.806	206.684	8.88131	201.665	PTH1R	protein_coding	chr3:46877746-46903799:+	gi|4506271|ref|NP_000307.1|	2752	0	parathyroid hormone/parathyroid hormone-related peptide receptor precursor [Homo sapiens]	gi|39995096|ref|NM_000316.2|	2123	0	Homo sapiens parathyroid hormone 1 receptor (PTH1R), transcript variant 1, mRNA	Q03431	451	6e-155	Parathyroid hormone/parathyroid hormone-related peptide receptor	.	.	.	.	pfam00002	7tm_2	7 transmembrane receptor (Secretin family). This family is known as Family B, the secretin-receptor family or family 2 of the G-protein-coupled receptors (GCPRs).They have been described in many animal species, but not in plants, fungi or prokaryotes. Three distinct sub-families are recognized. Subfamily B1 contains classical hormone receptors, such as receptors for secretin and glucagon, that ar…	GO:0007189|adenylate cyclase-activating G-protein coupled receptor signaling pathway;GO:0007188|adenylate cyclase-modulating G-protein coupled receptor signaling pathway;GO:0007568|aging;GO:0030282|bone mineralization;GO:0045453|bone resorption;GO:0048469|cell maturation;GO:0007166|cell surface receptor signaling pathway;GO:0002062|chondrocyte differentiation;GO:0007186|G-protein coupled receptor…	GO:0016324|apical plasma membrane;GO:0016323|basolateral plasma membrane;GO:0031526|brush border membrane;GO:0005737|cytoplasm;GO:0070062|extracellular exosome;GO:0005887|integral component of plasma membrane;GO:0005634|nucleus;GO:0005886|plasma membrane;GO:0043235|receptor complex;	GO:0004991|parathyroid hormone receptor activity;GO:0017046|peptide hormone binding;GO:0043621|protein self-association;	K04585	PTHR1; parathyroid hormone receptor 1
ENSG00000167850	0.432311	0.0724431	0.139113	0.188479	0.146679	0.364016	0.146324	1.07669	0.648754	0.362759	CD300C	protein_coding	chr17:74541108-74546143:-	gi|5729776|ref|NP_006669.1|	964	2e-125	CMRF35-like molecule 6 precursor [Homo sapiens]	gi|425905329|ref|NM_006678.4|	1517	0	Homo sapiens CD300c molecule (CD300C), mRNA	Q08708	375	1e-126	CMRF35-like molecule 6	.	.	.	.	pfam07686	V-set	Immunoglobulin V-set domain. This domain is found in antibodies as well as neural protein P0 and CTL4 amongst others.	GO:0006968|cellular defense response;GO:0002376|immune system process;GO:0050776|regulation of immune response;	GO:0005887|integral component of plasma membrane;GO:0005886|plasma membrane;	GO:0004888|transmembrane signaling receptor activity;	K06719	CD300; CD300 antigen
ENSG00000167851	0.932251	0.634174	0.726757	0.958042	0.869835	1.29521	2.62385	3.95261	2.56483	0.553173	CD300A	protein_coding	chr17:74466416-74484796:+	gi|56550061|ref|NP_009192.2|	1303	1e-173	CMRF35-like molecule 8 isoform 1 precursor [Homo sapiens]	gi|378786681|ref|NM_007261.3|	1858	0	Homo sapiens CD300a molecule (CD300A), transcript variant 1, mRNA	Q9UGN4	258	4e-84	CMRF35-like molecule 8	.	.	.	.	pfam07686	V-set	Immunoglobulin V-set domain. This domain is found in antibodies as well as neural protein P0 and CTL4 amongst others.	GO:0007155|cell adhesion;GO:0002376|immune system process;GO:1902569|negative regulation of activation of JAK2 kinase activity;GO:0030889|negative regulation of B cell proliferation;GO:0050859|negative regulation of B cell receptor signaling pathway;GO:1902567|negative regulation of eosinophil activation;GO:2000417|negative regulation of eosinophil migration;GO:0048147|negative regulation of fibr…	GO:0070062|extracellular exosome;GO:0016021|integral component of membrane;GO:0016020|membrane;GO:0005886|plasma membrane;	GO:0008429|phosphatidylethanolamine binding;GO:0001786|phosphatidylserine binding;GO:0038023|signaling receptor activity;	K06719	CD300; CD300 antigen
ENSG00000244122	0	0	0	0	0	0.0662602	0.079904	0.078394	0	0.0660313	UGT1A7	protein_coding	chr2:233681938-233773299:+	gi|41282213|ref|NP_061950.2|	2802	0	UDP-glucuronosyltransferase 1-7 precursor [Homo sapiens]	gi|41282212|ref|NM_019077.2|	2333	0	Homo sapiens UDP glucuronosyltransferase 1 family, polypeptide A7 (UGT1A7), mRNA	Q9HAW7	300	2e-90	UDP-glucuronosyltransferase 1-7	CAC2716	66.6	1e-10	COG1819	pfam00201	UDPGT	UDP-glucoronosyl and UDP-glucosyl transferase.	GO:0052695|cellular glucuronidation;GO:0009804|coumarin metabolic process;GO:0017144|drug metabolic process;GO:0007588|excretion;GO:0006631|fatty acid metabolic process;GO:0051552|flavone metabolic process;GO:0009813|flavonoid biosynthetic process;GO:0052696|flavonoid glucuronidation;GO:2001030|negative regulation of cellular glucuronidation;GO:0045922|negative regulation of fatty acid metabolic …	GO:0005783|endoplasmic reticulum;GO:0005789|endoplasmic reticulum membrane;GO:0016021|integral component of membrane;	GO:0008144|drug binding;GO:0019899|enzyme binding;GO:0004857|enzyme inhibitor activity;GO:0015020|glucuronosyltransferase activity;GO:0046982|protein heterodimerization activity;GO:0042803|protein homodimerization activity;GO:0005080|protein kinase C binding;GO:0001972|retinoic acid binding;	K00699	UGT; glucuronosyltransferase [EC:2.4.1.17]
ENSG00000160808	0.131514	0.40403	0.581897	0.588664	0.327223	13.6023	11.3027	14.652	0.924661	10.8442	MYL3	protein_coding	chr3:46857872-46882169:-	gi|738460|prf||2001201A	859	2e-112	myosin:SUBUNIT=light chain:ISOTYPE=V/sB	gi|197099749|ref|NM_001134025.1|	967	0	Pongo abelii myosin, light chain 3, alkali; ventricular, skeletal, slow (MYL3), mRNA	Q5R887	334	8e-114	Myosin light chain 3	SPAC3A12.14	107	4e-27	COG5126	pfam13499	EF-hand_7	EF-hand domain pair.	GO:0060048|cardiac muscle contraction;GO:0006942|regulation of striated muscle contraction;GO:0002026|regulation of the force of heart contraction;GO:0055010|ventricular cardiac muscle tissue morphogenesis;	GO:0031672|A band;GO:0031674|I band;GO:0016459|myosin complex;	GO:0005509|calcium ion binding;	K12749	MYL3; myosin light chain 3
ENSG00000167858	0.0774885	0	0	0	0	0.0287088	0.0721255	0.0141525	0.0142125	0.0572191	TEKT1	protein_coding	chr17:6789133-6831761:-	gi|16753231|ref|NP_444515.1|	2206	0	tektin-1 [Homo sapiens]	gi|426383836|ref|XM_004058435.1|	3272	0	PREDICTED: Gorilla gorilla gorilla tektin 1 (TEKT1), mRNA	Q969V4	615	0	Tektin-1	.	.	.	.	pfam03148	Tektin	Tektin family. Tektins are cytoskeletal proteins. They have been demonstrated in such cellular sites as centrioles, basal bodies, and along ciliary and flagellar doublet microtubules. Tektins form unique protofilaments, organized as longitudinal polymers of tektin heterodimers with axial periodicity matching tubulin. Tektin polypeptides consist of several alpha-helical regions that are predicted …	.	GO:0005929|cilium;GO:0005737|cytoplasm;GO:0005874|microtubule;GO:0005634|nucleus;	.	K18628	TEKT1; tektin-1
ENSG00000244124	5.39114	1.8998	1.12252	1.67295	1.47947	1.90925	1.91865	0.723998	4.79866	0.585431	ATP1B3-AS1	antisense	chr3:141918252-141919021:-	.	.	.	.	gi|551850902|tpe|HG496115.1|	376	0	TPA: Homo sapiens long non-coding RNA OTTHUMT00000353298.1 (RP11-271K21.7 gene), antisense	.	.	.	.	.	.	.	.	pfam09913	DUF2142	Predicted membrane protein (DUF2142). This domain, found in various hypothetical prokaryotic proteins, has no known function.	.	.	.	.	.
ENSG00000136492	6.1552	6.8625	6.32496	3.71402	5.3115	0.103657	0.215279	0.29297	0.0752636	0.103298	BRIP1	protein_coding	chr17:61681266-61863521:-	gi|301897118|ref|NP_114432.2|	6666	0	Fanconi anemia group J protein [Homo sapiens]	gi|301897117|ref|NM_032043.2|	6048	0	Homo sapiens BRCA1 interacting protein C-terminal helicase 1 (BRIP1), mRNA	Q9BX63	325	8e-131	Fanconi anemia group J protein	ECU02g1090	341	1e-99	COG1199	pfam06733	DEAD_2	DEAD_2. This represents a conserved region within a number of RAD3-like DNA-binding helicases that are seemingly ubiquitous - members include proteins of eukaryotic, bacterial and archaeal origin. RAD3 is involved in nucleotide excision repair, and forms part of the transcription factor TFIIH in yeast.	GO:0071295|cellular response to vitamin;GO:0000077|DNA damage checkpoint;GO:0006260|DNA replication;GO:0000731|DNA synthesis involved in DNA repair;GO:0006302|double-strand break repair;GO:0008285|negative regulation of cell proliferation;GO:1901796|regulation of signal transduction by p53 class mediator;GO:0006357|regulation of transcription from RNA polymerase II promoter;GO:0000732|strand disp…	GO:0005737|cytoplasm;GO:0031965|nuclear membrane;GO:0005654|nucleoplasm;GO:0005634|nucleus;	GO:0051539|4 iron, 4 sulfur cluster binding;GO:0005524|ATP binding;GO:0004003|ATP-dependent DNA helicase activity;GO:0003677|DNA binding;GO:0046872|metal ion binding;	K15362	BRIP1, BACH1, FANCJ; fanconi anemia group J protein [EC:3.6.4.12]
ENSG00000136490	8.14195	15.2511	9.43985	18.8968	10.5629	4.17796	5.5201	3.75203	2.09715	1.04378	LIMD2	protein_coding	chr17:63695902-63701172:-	gi|685599117|ref|XP_009189248.1|	693	3e-81	PREDICTED: LIM domain-containing protein 2 isoform X1 [Papio anubis]	gi|149274612|ref|NM_030576.3|	3193	0	Homo sapiens LIM domain containing 2 (LIMD2), mRNA	Q9BT23	232	4e-73	LIM domain-containing protein 2	.	.	.	.	pfam00412	LIM	LIM domain. This family represents two copies of the LIM structural domain.	.	.	GO:0008270|zinc ion binding;	.	.
ENSG00000251322	10.4844	5.1963	6.47541	6.28991	4.73827	19.6219	18.5276	11.685	31.9839	11.951	SHANK3	protein_coding	chr22:50674415-50733298:+	gi|380748963|ref|NP_277052.1|	6625	0	SH3 and multiple ankyrin repeat domains protein 3 [Homo sapiens]	gi|380748962|ref|NM_033517.1|	7041	0	Homo sapiens SH3 and multiple ankyrin repeat domains 3 (SHANK3), mRNA	Q9BYB0	2529	0	SH3 and multiple ankyrin repeat domains protein 3	all2748	66.2	7e-10	COG0666	pfam00536	SAM_1	SAM domain (Sterile alpha motif). It has been suggested that SAM is an evolutionarily conserved protein binding domain that is involved in the regulation of numerous developmental processes in diverse eukaryotes. The SAM domain can potentially function as a protein interaction module through its ability to homo- and heterooligomerise with other SAM domains.	GO:0030534|adult behavior;GO:0097113|AMPA glutamate receptor clustering;GO:0048854|brain morphogenesis;GO:0060997|dendritic spine morphogenesis;GO:0097117|guanylate kinase-associated protein clustering;GO:0007612|learning;GO:0000165|MAPK cascade;GO:0007613|memory;GO:0032232|negative regulation of actin filament bundle assembly;GO:0045794|negative regulation of cell volume;GO:0097114|NMDA glutamat…	GO:0030054|cell junction;GO:0060170|ciliary membrane;GO:0005737|cytoplasm;GO:0043197|dendritic spine;GO:0043005|neuron projection;GO:0044309|neuron spine;GO:0005886|plasma membrane;GO:0014069|postsynaptic density;GO:0045211|postsynaptic membrane;	GO:0030160|GKAP/Homer scaffold activity;GO:0035255|ionotropic glutamate receptor binding;GO:0008022|protein C-terminus binding;GO:0043621|protein self-association;GO:0097110|scaffold protein binding;GO:0017124|SH3 domain binding;GO:0008270|zinc ion binding;	K15009	SHANK; SH3 and multiple ankyrin repeat domains protein
ENSG00000251323	3.1589	0.903531	0.128523	0.487565	0.135513	0.302675	0.304166	0.198945	0.432876	0.134057	AP003086.1	lincRNA	chr11:78423982-78429836:-	gi|440912227|gb|ELR61814.1|	196	2e-13	hypothetical protein M91_08065 [Bos mutus]	gi|551871456|tpe|HG504035.1|	1642	0	TPA: Homo sapiens long non-coding RNA OTTHUMT00000391137.1 (RP11-452H21.4 gene), lincRNA	P11369	66.2	5e-10	LINE-1 retrotransposable element ORF2 protein	.	.	.	.	pfam08333	DUF1725	Protein of unknown function (DUF1725). This family include many eukaryotic and one bacterial sequence. Many of its members are annotated as being putative L1 retrotransposons or LINE-1 reverse transcriptase homologs. The region in question is found repeated in some family members.	GO:0006310|DNA recombination;	.	GO:0004519|endonuclease activity;GO:0046872|metal ion binding;GO:0003964|RNA-directed DNA polymerase activity;	.	.
ENSG00000171858	128.506	132.348	120.783	89.7735	79.8803	59.5936	65.7458	65.8871	79.7419	43.8415	RPS21	protein_coding	chr20:62387116-62388520:+	gi|675709922|ref|XP_008961455.1|	487	6e-61	PREDICTED: 40S ribosomal protein S21 isoform X1 [Pan paniscus]	gi|20379707|gb|BC027976.1|	978	0	Homo sapiens ribosomal protein S21, mRNA (cDNA clone IMAGE:5229149), with apparent retained intron	P63221	132	4e-39	40S ribosomal protein S21	.	.	.	.	pfam01249	Ribosomal_S21e	Ribosomal protein S21e.	GO:0000447|endonucleolytic cleavage in ITS1 to separate SSU-rRNA from 5.8S rRNA and LSU-rRNA from tricistronic rRNA transcript (SSU-rRNA, 5.8S rRNA, LSU-rRNA);GO:0000461|endonucleolytic cleavage to generate mature 3'-end of SSU-rRNA from (SSU-rRNA, 5.8S rRNA, LSU-rRNA);GO:0006412|translation;	GO:0022627|cytosolic small ribosomal subunit;	GO:0003735|structural constituent of ribosome;	K02971	RP-S21e, RPS21; small subunit ribosomal protein S21e
ENSG00000132780	75.5297	82.0979	59.0739	59.5396	70.3858	11.0788	12.6704	9.35603	12.3981	6.28901	NASP	protein_coding	chr1:45583846-45618904:+	gi|27262628|ref|NP_002473.2|	2999	0	nuclear autoantigenic sperm protein isoform 2 [Homo sapiens]	gi|21751522|dbj|AK092829.1|	3576	0	Homo sapiens cDNA FLJ35510 fis, clone SPLEN2000126, highly similar to NUCLEAR AUTOANTIGENIC SPERM PROTEIN	P49321	189	4e-53	Nuclear autoantigenic sperm protein	.	.	.	.	pfam13900	GVQW	Putative binding domain. This short domain is often found nested inside other longer domains. The function is not known, but the domain carries a highly conserved GVQW motif. The members are rich in proline and cysteine. This may be a binding domain.	GO:0001824|blastocyst development;GO:0007049|cell cycle;GO:0008283|cell proliferation;GO:0006260|DNA replication;GO:0006335|DNA replication-dependent nucleosome assembly;GO:0006336|DNA replication-independent nucleosome assembly;GO:0043486|histone exchange;GO:0008584|male gonad development;GO:0015031|protein transport;GO:0033574|response to testosterone;	GO:0005737|cytoplasm;GO:0000790|nuclear chromatin;GO:0005654|nucleoplasm;GO:0005634|nucleus;GO:0043234|protein complex;	GO:0051879|Hsp90 protein binding;	K11291	NASP; nuclear autoantigenic sperm protein
ENSG00000132781	6.78709	8.36381	5.15574	8.17757	9.05076	5.80608	5.7495	3.60736	2.62958	3.57579	MUTYH	protein_coding	chr1:45329163-45340470:-	gi|190358497|ref|NP_001121897.1|	2910	0	A/G-specific adenine DNA glycosylase isoform 5 [Homo sapiens]	gi|190358496|ref|NM_001128425.1|	1929	0	Homo sapiens mutY DNA glycosylase (MUTYH), transcript variant alpha5, mRNA	Q9UIF7	25.4	3e-91	Adenine DNA glycosylase	SPAC26A3.02	265	3e-80	COG1194	pfam00730	HhH-GPD	HhH-GPD superfamily base excision DNA repair protein. This family contains a diverse range of structurally related DNA repair proteins. The superfamily is called the HhH-GPD family after its hallmark Helix-hairpin-helix and Gly/Pro rich loop followed by a conserved aspartate. This includes endonuclease III, EC:4.2.99.18 and MutY an A/G-specific adenine glycosylase, both have a C terminal 4Fe-4S c…	GO:0045007|depurination;GO:0006281|DNA repair;GO:0006298|mismatch repair;	GO:0005739|mitochondrion;GO:0005654|nucleoplasm;GO:0005634|nucleus;	GO:0051539|4 iron, 4 sulfur cluster binding;GO:0003677|DNA binding;GO:0019104|DNA N-glycosylase activity;GO:0046872|metal ion binding;GO:0032407|MutSalpha complex binding;	K03575	mutY; A/G-specific adenine glycosylase [EC:3.2.2.-]
ENSG00000109424	1.14183	0.0375842	0.0721732	0.0391139	0	0	0	0.186199	42.9327	0	UCP1	protein_coding	chr4:140559434-140568805:-	gi|11225256|ref|NP_068605.1|	1630	0	mitochondrial brown fat uncoupling protein 1 [Homo sapiens]	gi|544434816|ref|XM_005555967.1|	1276	0	PREDICTED: Macaca fascicularis uncoupling protein 1 (mitochondrial, proton carrier) (UCP1), mRNA	P25874	632	0	Mitochondrial brown fat uncoupling protein 1	.	.	.	.	pfam00153	Mito_carr	Mitochondrial carrier protein.	GO:0050873|brown fat cell differentiation;GO:0006839|mitochondrial transport;GO:0015992|proton transport;GO:0006357|regulation of transcription from RNA polymerase II promoter;GO:0006412|translation;	GO:0016021|integral component of membrane;GO:0005743|mitochondrial inner membrane;GO:0005739|mitochondrion;	GO:0017077|oxidative phosphorylation uncoupler activity;GO:0003735|structural constituent of ribosome;	K08769	UCP1, SLC25A7; solute carrier family 25 (mitochondrial uncoupling protein), member 7
ENSG00000178732	0	0.0466452	0.0447866	0	0.0629632	0.0156257	0.0314054	0.138654	0.0464139	0.233576	GP5	protein_coding	chr3:194394821-194398354:-	gi|4758460|ref|NP_004479.1|	2604	0	platelet glycoprotein V precursor [Homo sapiens]	gi|22549629|gb|AC125362.6|	3534	0	Homo sapiens 3 BAC RP11-279P10 (Roswell Park Cancer Institute Human BAC Library) complete sequence	P40197	1010	0	Platelet glycoprotein V	SPy1798	82.8	5e-15	COG4886	pfam13900	GVQW	Putative binding domain. This short domain is often found nested inside other longer domains. The function is not known, but the domain carries a highly conserved GVQW motif. The members are rich in proline and cysteine. This may be a binding domain.	GO:0007409|axonogenesis;GO:0007596|blood coagulation;GO:0007597|blood coagulation, intrinsic pathway;GO:0007155|cell adhesion;GO:0030168|platelet activation;	GO:0070062|extracellular exosome;GO:0005887|integral component of plasma membrane;GO:0005886|plasma membrane;	.	K06260	GP5; platelet glycoprotein V
ENSG00000259692	2.17647	1.00296	0.4815	0.149112	3.62634	0.359982	0.0723512	0.141968	0.28514	0.215243	AC104041.1	lincRNA	chr15:81660482-81871125:-	gi|28207895|emb|CAD62601.1|	310	2e-33	unnamed protein product [Homo sapiens]	gi|551880947|tpe|HG507323.1|	569	0	TPA: Homo sapiens long non-coding RNA OTTHUMT00000417171.1 (RP11-499F3.2 gene), lincRNA	.	.	.	.	.	.	.	.	pfam09772	Tmem26	Transmembrane protein 26. The function of this family of transmembrane proteins has not, as yet, been determined.	.	.	.	.	.
ENSG00000170100	1.76643	1.29169	1.90948	1.0399	0.784605	1.18545	0.846701	0.767914	0.635368	0.937271	ZNF778	protein_coding	chr16:89217703-89237071:+	gi|319655752|ref|NP_001188336.1|	3966	0	zinc finger protein 778 isoform 1 [Homo sapiens]	gi|40714620|gb|AC009113.8|	10379	0	Homo sapiens chromosome 16 clone RP11-46C24, complete sequence	Q96MU6	811	0	Zinc finger protein 778	.	.	.	.	pfam13900	GVQW	Putative binding domain. This short domain is often found nested inside other longer domains. The function is not known, but the domain carries a highly conserved GVQW motif. The members are rich in proline and cysteine. This may be a binding domain.	GO:0006355|regulation of transcription, DNA-templated;GO:0006351|transcription, DNA-templated;	GO:0005634|nucleus;	GO:0003677|DNA binding;GO:0046872|metal ion binding;	K09228	KRAB; KRAB domain-containing zinc finger protein
ENSG00000261192	0	0	0.0399687	0.0866431	0.16857	0.0418343	0.126121	0	0.869839	0	RNF126P1	transcribed_processed_pseudogene	chr17:57045478-57046797:+	gi|817329564|ref|XP_012291777.1|	674	1e-120	PREDICTED: E3 ubiquitin-protein ligase RNF126 isoform X1 [Aotus nancymaae]	gi|18129555|gb|AC007114.8|	1320	0	Homo sapiens chromosome 17, clone RP11-166P13, complete sequence	Q9BV68	194	6e-121	E3 ubiquitin-protein ligase RNF126	.	.	.	.	pfam13639	zf-RING_2	Ring finger domain.	GO:0071629|cytoplasm-associated proteasomal ubiquitin-dependent protein catabolic process;GO:0042059|negative regulation of epidermal growth factor receptor signaling pathway;GO:0043161|proteasome-mediated ubiquitin-dependent protein catabolic process;GO:0070936|protein K48-linked ubiquitination;GO:0070534|protein K63-linked ubiquitination;GO:0006513|protein monoubiquitination;GO:0000209|protein …	GO:0005737|cytoplasm;GO:0005829|cytosol;GO:0005634|nucleus;	GO:0016874|ligase activity;GO:0061630|ubiquitin protein ligase activity;GO:0008270|zinc ion binding;	K11982	RNF115_126; E3 ubiquitin-protein ligase RNF115/126 [EC:2.3.2.27]
ENSG00000177335	3.66389	2.1574	1.42299	3.63138	1.32945	1.09349	0.473654	0.130117	0.746679	0.263034	C8orf31	processed_transcript	chr8:143039209-143059942:+	gi|426360878|ref|XP_004047655.1|	776	1e-96	PREDICTED: uncharacterized protein C8orf31 homolog [Gorilla gorilla gorilla]	gi|21753514|dbj|AK094450.1|	1872	0	Homo sapiens cDNA FLJ37131 fis, clone BRACE2023070	Q8N9H6	272	2e-93	Uncharacterized protein C8orf31	.	.	.	.	pfam13900	GVQW	Putative binding domain. This short domain is often found nested inside other longer domains. The function is not known, but the domain carries a highly conserved GVQW motif. The members are rich in proline and cysteine. This may be a binding domain.	GO:0006974|cellular response to DNA damage stimulus;GO:0045892|negative regulation of transcription, DNA-templated;GO:0045944|positive regulation of transcription from RNA polymerase II promoter;GO:0006275|regulation of DNA replication;GO:0006351|transcription, DNA-templated;	GO:0072562|blood microparticle;GO:0005694|chromosome;GO:0005634|nucleus;	GO:0046872|metal ion binding;GO:0008327|methyl-CpG binding;GO:0042803|protein homodimerization activity;GO:0003700|transcription factor activity, sequence-specific DNA binding;	.	.
ENSG00000177337	2.09589	0.522072	0.626587	1.24964	0.713518	5.01058	4.74528	5.19875	0.62338	2.58813	DLGAP1-AS1	antisense	chr18:3593732-3598352:+	gi|426385389|ref|XP_004059200.1|	551	8e-64	PREDICTED: uncharacterized protein LOC101132663 [Gorilla gorilla gorilla]	gi|551886755|tpe|HG509665.1|	1966	0	TPA: Homo sapiens long non-coding RNA OTTHUMT00000439283.1 (RP11-874J12.2 gene), antisense	Q8N2A0	77	1e-14	Putative uncharacterized protein encoded by LINC00269	.	.	.	.	pfam13900	GVQW	Putative binding domain. This short domain is often found nested inside other longer domains. The function is not known, but the domain carries a highly conserved GVQW motif. The members are rich in proline and cysteine. This may be a binding domain.	GO:0006974|cellular response to DNA damage stimulus;GO:0045892|negative regulation of transcription, DNA-templated;GO:0045944|positive regulation of transcription from RNA polymerase II promoter;GO:0006275|regulation of DNA replication;GO:0006351|transcription, DNA-templated;	GO:0072562|blood microparticle;GO:0005694|chromosome;GO:0005634|nucleus;	GO:0046872|metal ion binding;GO:0008327|methyl-CpG binding;GO:0042803|protein homodimerization activity;GO:0003700|transcription factor activity, sequence-specific DNA binding;	.	.
ENSG00000133789	1.31014	4.07334	5.8262	4.83563	2.78527	6.28248	11.7161	7.43597	9.31538	6.30669	SWAP70	protein_coding	chr11:9664077-9752991:+	gi|7381109|gb|AAF61403.1|AF134894_1	2484	0	SWAP-70 homolog [Homo sapiens]	gi|3327093|dbj|AB014540.1|	4725	0	Homo sapiens mRNA for KIAA0640 protein, partial cds	Q9UH65	296	1e-94	Switch-associated protein 70	.	.	.	.	pfam13900	GVQW	Putative binding domain. This short domain is often found nested inside other longer domains. The function is not known, but the domain carries a highly conserved GVQW motif. The members are rich in proline and cysteine. This may be a binding domain.	GO:0051017|actin filament bundle assembly;GO:0045190|isotype switching;GO:0030835|negative regulation of actin filament depolymerization;GO:0033633|negative regulation of cell-cell adhesion mediated by integrin;GO:1902309|negative regulation of peptidyl-serine dephosphorylation;GO:0032233|positive regulation of actin filament bundle assembly;GO:0007204|positive regulation of cytosolic calcium ion…	GO:0005913|cell-cell adherens junction;GO:0005737|cytoplasm;GO:0005856|cytoskeleton;GO:0030027|lamellipodium;GO:0005634|nucleus;GO:0005886|plasma membrane;	GO:0005524|ATP binding;GO:0098641|cadherin binding involved in cell-cell adhesion;GO:0005509|calcium ion binding;GO:0003677|DNA binding;	.	.
ENSG00000254317	0.780192	1.85757	0.575339	0.498883	0.485304	0.180659	0.726194	0.534353	0.53662	0.0600114	AC022973.4	antisense	chr8:129832301-129844504:+	gi|795145878|ref|XP_011793563.1|	503	2e-60	PREDICTED: uncharacterized protein LOC105509068 [Colobus angolensis palliatus]	gi|551866129|tpe|HG501703.1|	917	0	TPA: Homo sapiens long non-coding RNA OTTHUMT00000380588.1 (RP11-473O4.5 gene), antisense	.	.	.	.	.	.	.	.	pfam05940	NnrS	NnrS protein. This family consists of several bacterial NnrS like proteins. NnrS is a putative heme-Cu protein (NnrS) and a member of the short-chain dehydrogenase family. Expression of nnrS is dependent on the transcriptional regulator NnrR, which also regulates expression of genes required for the reduction of nitrite to nitrous oxide, including nirK and nor. NnrS is a haem- and copper-containi…	.	.	.	.	.
ENSG00000254319	5.37788	10.4053	13.6782	11.5462	5.35012	0.0659752	0.198901	0.292713	0.58791	0.131495	AC246817.2	lincRNA	chr8:2666079-2728451:-	gi|119611463|gb|EAW91057.1|	181	3e-14	hCG1813079 [Homo sapiens]	gi|34536466|dbj|AK128880.1|	577	0	Homo sapiens cDNA FLJ46912 fis, clone SKNMC2000583	.	.	.	.	.	.	.	.	pfam13900	GVQW	Putative binding domain. This short domain is often found nested inside other longer domains. The function is not known, but the domain carries a highly conserved GVQW motif. The members are rich in proline and cysteine. This may be a binding domain.	.	.	.	.	.
ENSG00000137411	19.7674	18.7518	7.06321	19.7722	11.8657	6.49085	6.26665	4.58217	5.81834	3.59574	VARS2	protein_coding	chr6:30908242-30926459:+	gi|15620829|dbj|BAB67778.1|	5372	0	KIAA1885 protein [Homo sapiens]	gi|62088537|dbj|AB209479.1|	6009	0	Homo sapiens premature mRNA for VARS2L protein variant	Q5ST30	2005	0	Valine--tRNA ligase, mitochondrial	SPBC1709.02c	590	0	COG0525	pfam00133	tRNA-synt_1	tRNA synthetases class I (I, L, M and V). Other tRNA synthetase sub-families are too dissimilar to be included.	GO:0006438|valyl-tRNA aminoacylation;	GO:0005739|mitochondrion;	GO:0002161|aminoacyl-tRNA editing activity;GO:0005524|ATP binding;GO:0004832|valine-tRNA ligase activity;	K01873	VARS, valS; valyl-tRNA synthetase [EC:6.1.1.9]
ENSG00000220842	8.64053	9.78372	8.62926	4.38059	8.29237	6.05948	5.85955	6.76331	10.9804	3.98772	RPL21P16	processed_pseudogene	chr10:120354701-120355183:-	gi|18104948|ref|NP_000973.2|	843	2e-113	60S ribosomal protein L21 [Homo sapiens]	gi|223890268|ref|NG_009450.2|	483	0	Homo sapiens ribosomal protein L21 pseudogene 16 (RPL21P16) on chromosome 10	P46778	329	7e-115	60S ribosomal protein L21	YBR191w	199	3e-64	COG2139	pfam01157	Ribosomal_L21e	Ribosomal protein L21e.	GO:0000184|nuclear-transcribed mRNA catabolic process, nonsense-mediated decay;GO:0006364|rRNA processing;GO:0006614|SRP-dependent cotranslational protein targeting to membrane;GO:0006412|translation;GO:0006413|translational initiation;GO:0019083|viral transcription;	GO:0005737|cytoplasm;GO:0005829|cytosol;GO:0022625|cytosolic large ribosomal subunit;GO:0016020|membrane;GO:0005730|nucleolus;	GO:0044822|poly(A) RNA binding;GO:0003723|RNA binding;GO:0003735|structural constituent of ribosome;	K02889	RP-L21e, RPL21; large subunit ribosomal protein L21e
ENSG00000005486	56.2491	15.5773	25.3743	40.3173	33.3631	41.5347	48.5823	40.2145	13.1033	30.8631	RHBDD2	protein_coding	chr7:75842602-75888926:+	gi|119592179|gb|EAW71773.1|	1845	0	rhomboid domain containing 2, isoform CRA_a [Homo sapiens]	gi|94818878|ref|NM_001040457.1|	1878	0	Homo sapiens rhomboid domain containing 2 (RHBDD2), transcript variant 2, mRNA	Q6NTF9	186	9e-56	Rhomboid domain-containing protein 2	.	.	.	.	pfam01694	Rhomboid	Rhomboid family. This family contains integral membrane proteins that are related to Drosophila rhomboid protein. Members of this family are found in bacteria and eukaryotes. Rhomboid promotes the cleavage of the membrane-anchored TGF-alpha-like growth factor Spitz, allowing it to activate the Drosophila EGF receptor. Analysis has shown that Rhomboid-1 is an intramembrane serine protease.4] (EC:3…	.	GO:0000139|Golgi membrane;GO:0016021|integral component of membrane;GO:0048471|perinuclear region of cytoplasm;	GO:0004252|serine-type endopeptidase activity;GO:0043130|ubiquitin binding;	K09652	RHBDD2, RHBDL7; rhomboid domain-containing protein 2
ENSG00000163577	0.511665	0.392978	0.990462	2.43338	0.576868	0.819483	1.2204	0.973443	0.938469	1.33813	EIF5A2	protein_coding	chr3:170888415-170908693:-	gi|431910532|gb|ELK13603.1|	871	5e-103	Eukaryotic translation initiation factor 5A-2 [Pteropus alecto]	gi|33187364|ref|NM_020390.5|	5537	0	Homo sapiens eukaryotic translation initiation factor 5A2 (EIF5A2), mRNA	Q5R898	318	6e-98	Eukaryotic translation initiation factor 5A-2	YJR047c	214	7e-62	COG0231	pfam13900	GVQW	Putative binding domain. This short domain is often found nested inside other longer domains. The function is not known, but the domain carries a highly conserved GVQW motif. The members are rich in proline and cysteine. This may be a binding domain.	GO:0051028|mRNA transport;GO:0008284|positive regulation of cell proliferation;GO:0045901|positive regulation of translational elongation;GO:0045905|positive regulation of translational termination;GO:0015031|protein transport;GO:0006452|translational frameshifting;	GO:0005789|endoplasmic reticulum membrane;GO:0005643|nuclear pore;	GO:0043022|ribosome binding;GO:0003746|translation elongation factor activity;	K03263	EIF5A; translation initiation factor 5A
ENSG00000163576	0.300748	0.290381	0.152079	0.274727	1.22935	0.159177	0.746488	0.156939	0.0394011	0.515539	EFHB	protein_coding	chr3:19879472-19947025:-	gi|148613876|ref|NP_653316.3|	4480	0	EF-hand domain-containing family member B [Homo sapiens]	gi|148613875|ref|NM_144715.3|	2823	0	Homo sapiens EF-hand domain family, member B (EFHB), mRNA	Q8N7U6	1357	0	EF-hand domain-containing family member B	.	.	.	.	pfam13900	GVQW	Putative binding domain. This short domain is often found nested inside other longer domains. The function is not known, but the domain carries a highly conserved GVQW motif. The members are rich in proline and cysteine. This may be a binding domain.	.	.	GO:0005509|calcium ion binding;	.	.
ENSG00000005483	23.335	12.9766	26.365	19.5633	19.8805	8.50064	14.1995	5.33771	9.57756	8.47724	KMT2E	protein_coding	chr7:105014179-105114361:+	gi|33636768|ref|NP_891847.1|	8500	0	histone-lysine N-methyltransferase 2E [Homo sapiens]	gi|91199541|ref|NM_182931.2|	6863	0	Homo sapiens lysine (K)-specific methyltransferase 2E (KMT2E), transcript variant 1, mRNA	Q6UX73	60.1	2e-09	UPF0764 protein C16orf89	SPAC22E12.11c	105	7e-22	COG2940	pfam13900	GVQW	Putative binding domain. This short domain is often found nested inside other longer domains. The function is not known, but the domain carries a highly conserved GVQW motif. The members are rich in proline and cysteine. This may be a binding domain.	GO:0007050|cell cycle arrest;GO:0071300|cellular response to retinoic acid;GO:0006306|DNA methylation;GO:0030218|erythrocyte differentiation;GO:0051568|histone H3-K4 methylation;GO:0042119|neutrophil activation;GO:0002446|neutrophil mediated immunity;GO:0030854|positive regulation of granulocyte differentiation;GO:0045893|positive regulation of transcription, DNA-templated;GO:0048384|retinoic aci…	GO:0005737|cytoplasm;GO:0045171|intercellular bridge;GO:0043231|intracellular membrane-bounded organelle;GO:0070688|MLL5-L complex;GO:0016607|nuclear speck;GO:0005654|nucleoplasm;GO:0005886|plasma membrane;	GO:0019899|enzyme binding;GO:0042800|histone methyltransferase activity (H3-K4 specific);GO:0018024|histone-lysine N-methyltransferase activity;GO:0003713|transcription coactivator activity;GO:0008270|zinc ion binding;	K09189	MLL5; histone-lysine N-methyltransferase MLL5 [EC:2.1.1.43]
ENSG00000241570	0.0674278	0.0248578	0	0	0.0251653	0.0124907	0	0	0	0	PAQR9-AS1	antisense	chr3:142960650-143001559:+	gi|532047879|ref|XP_005366720.1|	431	5e-50	PREDICTED: progestin and adipoQ receptor family member 9 [Microtus ochrogaster]	gi|551850954|tpe|HG496133.1|	912	0	TPA: Homo sapiens long non-coding RNA OTTHUMT00000461807.1 (RP11-372E1.6 gene), antisense	Q6TCG2	168	2e-49	Progestin and adipoQ receptor family member 9	.	.	.	.	pfam13900	GVQW	Putative binding domain. This short domain is often found nested inside other longer domains. The function is not known, but the domain carries a highly conserved GVQW motif. The members are rich in proline and cysteine. This may be a binding domain.	GO:0006956|complement activation;GO:0006958|complement activation, classical pathway;GO:0038095|Fc-epsilon receptor signaling pathway;GO:0038096|Fc-gamma receptor signaling pathway involved in phagocytosis;GO:0006955|immune response;GO:0006898|receptor-mediated endocytosis;GO:0050776|regulation of immune response;	GO:0072562|blood microparticle;GO:0070062|extracellular exosome;GO:0005576|extracellular region;GO:0005886|plasma membrane;	GO:0003823|antigen binding;GO:0004252|serine-type endopeptidase activity;	.	.
ENSG00000220848	3.88824	2.62795	1.94978	4.72393	0.725583	3.3613	5.06679	5.20775	2.3772	5.50305	RPS18P9	processed_pseudogene	chr6:149594084-149594543:+	gi|148700464|gb|EDL32411.1|	647	6e-84	mCG116671 [Mus musculus]	gi|456367271|ref|NR_077247.1|	460	0	Homo sapiens ribosomal protein S18 pseudogene 9 (RPS18P9), non-coding RNA	P62271	251	3e-84	40S ribosomal protein S18	SPCC1259.01c	197	1e-63	COG0099	pfam00416	Ribosomal_S13	Ribosomal protein S13/S18. This family includes ribosomal protein S13 from prokaryotes and S18 from eukaryotes.	GO:0042254|ribosome biogenesis;GO:0006412|translation;	GO:0022627|cytosolic small ribosomal subunit;GO:0070062|extracellular exosome;GO:0005925|focal adhesion;GO:0016020|membrane;GO:0005634|nucleus;	GO:0044822|poly(A) RNA binding;GO:0019901|protein kinase binding;GO:0019843|rRNA binding;GO:0003735|structural constituent of ribosome;	K02964	RP-S18e, RPS18; small subunit ribosomal protein S18e
ENSG00000100360	9.61776	8.88473	5.59272	16.3221	7.29297	4.39895	4.80864	3.16784	2.81263	2.61788	IFT27	protein_coding	chr22:36758202-36776256:-	gi|119580518|gb|EAW60114.1|	1424	0	RAB, member of RAS oncogene family-like 4, isoform CRA_a, partial [Homo sapiens]	gi|62088427|dbj|AB209424.1|	6440	0	Homo sapiens mRNA for Putative GTP-binding protein RAY-like variant protein	Q9BW83	250	6e-82	Intraflagellar transport protein 27 homolog	.	.	.	.	pfam00071	Ras	Ras family. Includes sub-families Ras, Rab, Rac, Ral, Ran, Rap Ypt1 and more. Shares P-loop motif with GTP_EFTU, arf and myosin_head. See pfam00009 pfam00025, pfam00063. As regards Rab GTPases, these are important regulators of vesicle formation, motility and fusion. They share a fold in common with all Ras GTPases: this is a six-stranded beta-sheet surrounded by five alpha-helices.	GO:0090102|cochlea development;GO:0060122|inner ear receptor stereocilium organization;GO:0006886|intracellular protein transport;GO:0042073|intraciliary transport;GO:0007264|small GTPase mediated signal transduction;GO:0007224|smoothened signaling pathway;	GO:0005813|centrosome;GO:0097542|ciliary tip;GO:0005929|cilium;GO:0030992|intraciliary transport particle B;GO:0031514|motile cilium;GO:0072372|primary cilium;GO:0097225|sperm midpiece;GO:0097228|sperm principal piece;	GO:0005525|GTP binding;	K07934	IFT27, RAYL, RABL4; intraflagellar transport protein 27 homolog
ENSG00000151233	15.8572	13.7352	16.9529	7.65816	15.4856	3.85231	3.07186	2.9775	2.69841	5.01345	GXYLT1	protein_coding	chr12:42081845-42144879:-	gi|153791362|ref|NP_775872.1|	2186	0	glucoside xylosyltransferase 1 isoform 1 [Homo sapiens]	gi|153791361|ref|NM_173601.1|	7489	0	Homo sapiens glucoside xylosyltransferase 1 (GXYLT1), transcript variant 1, mRNA	Q4G148	846	0	Glucoside xylosyltransferase 1	RP476	56.6	8e-07	COG1442	pfam13900	GVQW	Putative binding domain. This short domain is often found nested inside other longer domains. The function is not known, but the domain carries a highly conserved GVQW motif. The members are rich in proline and cysteine. This may be a binding domain.	GO:0030203|glycosaminoglycan metabolic process;GO:0016266|O-glycan processing;	GO:0000139|Golgi membrane;GO:0016021|integral component of membrane;	GO:0030158|protein xylosyltransferase activity;GO:0035252|UDP-xylosyltransferase activity;	K13676	GXYLT; UDP-xylose:glucoside alpha-1,3-xylosyltransferase [EC:2.4.2.-]
ENSG00000100365	1.38966	0.218668	0.449903	0.812741	0.758995	3.86141	4.60604	4.89042	5.71933	1.15755	NCF4	protein_coding	chr22:36860988-36878015:+	gi|47519798|ref|NP_000622.2|	1797	0	neutrophil cytosol factor 4 isoform 1 [Homo sapiens]	gi|163644266|ref|NM_013416.3|	1641	0	Homo sapiens neutrophil cytosolic factor 4, 40kDa (NCF4), transcript variant 2, mRNA	Q15080	696	0	Neutrophil cytosol factor 4	.	.	.	.	pfam00787	PX	PX domain. PX domains bind to phosphoinositides.	GO:0002479|antigen processing and presentation of exogenous peptide antigen via MHC class I, TAP-dependent;GO:0045454|cell redox homeostasis;GO:0006955|immune response;GO:0055114|oxidation-reduction process;GO:0048010|vascular endothelial growth factor receptor signaling pathway;	GO:0005829|cytosol;GO:0010008|endosome membrane;GO:0016020|membrane;GO:0043020|NADPH oxidase complex;GO:0032010|phagolysosome;	GO:0032266|phosphatidylinositol-3-phosphate binding;GO:0046983|protein dimerization activity;GO:0016176|superoxide-generating NADPH oxidase activator activity;	K08012	NCF4, P40PHOX; neutrophil cytosolic factor 4
ENSG00000076003	17.4313	28.4748	29.1979	21.7462	38.7289	4.59954	4.2314	4.42908	6.14735	4.07584	MCM6	protein_coding	chr2:135839626-135876426:-	gi|7427519|ref|NP_005906.2|	4328	0	DNA replication licensing factor MCM6 [Homo sapiens]	gi|386869284|ref|NM_005915.5|	3736	0	Homo sapiens minichromosome maintenance complex component 6 (MCM6), mRNA	Q14566	132	2e-33	DNA replication licensing factor MCM6	YGL201c	671	0	COG1241	pfam00493	MCM	MCM2/3/5 family.	GO:0006260|DNA replication;GO:0006270|DNA replication initiation;GO:0006268|DNA unwinding involved in DNA replication;GO:0000082|G1/S transition of mitotic cell cycle;	GO:0042555|MCM complex;GO:0000784|nuclear chromosome, telomeric region;GO:0005654|nucleoplasm;GO:0005634|nucleus;	GO:0005524|ATP binding;GO:0003678|DNA helicase activity;GO:0003697|single-stranded DNA binding;	K02542	MCM6; DNA replication licensing factor MCM6 [EC:3.6.4.12]
ENSG00000280087	0.0106578	0.0294681	0	0	0.0397769	0.0394861	0.0198403	0.0875942	0.0195479	0.0491871	AC011481.3	TEC	chr19:44909375-44914968:+	gi|675698928|ref|XP_008959130.1|	310	2e-28	PREDICTED: uncharacterized protein LOC103784486 [Pan paniscus]	gi|13487947|gb|AC011481.4|AC011481	5594	0	Homo sapiens chromosome 19 clone CTB-129P6, complete sequence	Q8N2A0	70.5	5e-19	Putative uncharacterized protein encoded by LINC00269	.	.	.	.	pfam13900	GVQW	Putative binding domain. This short domain is often found nested inside other longer domains. The function is not known, but the domain carries a highly conserved GVQW motif. The members are rich in proline and cysteine. This may be a binding domain.	GO:0006915|apoptotic process;GO:0048102|autophagic cell death;GO:0050873|brown fat cell differentiation;GO:0008219|cell death;GO:0071279|cellular response to cobalt ion;GO:0070301|cellular response to hydrogen peroxide;GO:0071456|cellular response to hypoxia;GO:0071260|cellular response to mechanical stimulus;GO:0051607|defense response to virus;GO:0008626|granzyme-mediated apoptotic signaling pa…	GO:0005737|cytoplasm;GO:0030425|dendrite;GO:0005783|endoplasmic reticulum;GO:0031307|integral component of mitochondrial outer membrane;GO:0031966|mitochondrial membrane;GO:0005741|mitochondrial outer membrane;GO:0005739|mitochondrion;GO:0005635|nuclear envelope;GO:0005654|nucleoplasm;GO:0005634|nucleus;	GO:0051020|GTPase binding;GO:0042802|identical protein binding;GO:0046982|protein heterodimerization activity;GO:0042803|protein homodimerization activity;	.	.
ENSG00000248159	0.69106	0.202654	0.138985	0.271159	0.0879262	0.203661	0.0584756	0.0860558	0.0576139	0.0579879	HSPA8P11	processed_pseudogene	chr8:30237382-30240997:+	gi|880880935|ref|XP_012968470.1|	827	0	PREDICTED: heat shock cognate 71 kDa protein [Mesocricetus auratus]	gi|209402725|gb|FJ224294.1|	888	0	Homo sapiens epididymis secretory sperm binding protein Li 72p (HEL-S-72p) mRNA, complete cds	P19120	67	3e-10	Heat shock cognate 71 kDa protein	.	.	.	.	pfam00012	HSP70	Hsp70 protein. Hsp70 chaperones help to fold many proteins. Hsp70 assisted folding involves repeated cycles of substrate binding and release. Hsp70 activity is ATP dependent. Hsp70 proteins are made up of two regions: the amino terminus is the ATPase domain and the carboxyl terminus is the substrate binding region.	GO:0046034|ATP metabolic process;GO:0051085|chaperone mediated protein folding requiring cofactor;GO:0072318|clathrin coat disassembly;GO:0061738|late endosomal microautophagy;GO:0006397|mRNA processing;GO:1902904|negative regulation of fibril organization;GO:0045892|negative regulation of transcription, DNA-templated;GO:0048026|positive regulation of mRNA splicing, via spliceosome;GO:0042026|pro…	GO:0072562|blood microparticle;GO:0005829|cytosol;GO:0070062|extracellular exosome;GO:0005925|focal adhesion;GO:0030529|ribonucleoprotein complex;GO:0005770|late endosome;GO:0042470|melanosome;GO:0043209|myelin sheath;GO:0005730|nucleolus;GO:0005634|nucleus;GO:0005886|plasma membrane;GO:0000974|Prp19 complex;GO:0005681|spliceosomal complex;GO:0000151|ubiquitin ligase complex;	GO:0005524|ATP binding;GO:0042623|ATPase activity, coupled;GO:0001786|phosphatidylserine binding;GO:0044822|poly(A) RNA binding;	K03283	HSPA1_8; heat shock 70kDa protein 1/8
ENSG00000246859	26.4472	14.693	15.1259	8.73919	23.0609	1.50595	1.37579	0.298882	0.764897	1.44227	STARD4-AS1	antisense	chr5:111512226-111739726:+	gi|119599122|gb|EAW78716.1|	142	4e-11	hCG1813636 [Homo sapiens]	gi|338968843|ref|NR_040093.1|	5525	0	Homo sapiens STARD4 antisense RNA 1 (STARD4-AS1), long non-coding RNA	.	.	.	.	.	.	.	.	pfam08395	7tm_7	7tm Chemosensory receptor. This family includes a number of gustatory and odorant receptors mainly from insect species such as A. gambiae and D. melanogaster. They are classified as G-protein-coupled receptors (GPCRs), or seven-transmembrane receptors. They show high sequence divergence, consistent with an ancient origin for the family.	.	.	.	.	.
ENSG00000166897	0.0339442	0.118881	0.186235	0.0520924	0.152024	0.264096	1.58607	0.247983	0.0435811	0.137858	ELFN2	protein_coding	chr22:37367960-37427470:-	gi|725580034|ref|XP_010341793.1|	3874	0	PREDICTED: protein phosphatase 1 regulatory subunit 29 [Saimiri boliviensis boliviensis]	gi|574957054|ref|NM_052906.4|	8361	0	Homo sapiens extracellular leucine-rich repeat and fibronectin type III domain containing 2 (ELFN2), transcript variant 1, mRNA	Q5R3F8	1490	0	Protein phosphatase 1 regulatory subunit 29	.	.	.	.	pfam13855	LRR_8	Leucine rich repeat.	GO:0010923|negative regulation of phosphatase activity;	GO:0005615|extracellular space;GO:0016021|integral component of membrane;	GO:0019902|phosphatase binding;GO:0004864|protein phosphatase inhibitor activity;	K17568	ELFN2; protein phosphatase 1 regulatory subunit 29
ENSG00000166896	2.95276	4.28219	3.5736	5.9975	3.3628	1.76966	2.18255	2.93438	8.44226	2.72547	ATP23	protein_coding	chr12:57941541-57957269:+	gi|4867999|gb|AAD31085.1|AF078164_1	1473	0	Ku70-binding protein [Homo sapiens]	gi|4878033|gb|AF078164.2|AF078164	1209	0	Homo sapiens Ku70-binding protein (KUB3) mRNA, partial cds	Q9Y6H3	297	1e-100	Mitochondrial inner membrane protease ATP23 homolog	.	.	.	.	pfam09768	Peptidase_M76	Peptidase M76 family. This is a family of metalloproteases. Proteins in this family are also annotated as Ku70-binding proteins.	GO:0006303|double-strand break repair via nonhomologous end joining;	GO:0005958|DNA-dependent protein kinase-DNA ligase 4 complex;GO:0043231|intracellular membrane-bounded organelle;GO:0005886|plasma membrane;	GO:0004677|DNA-dependent protein kinase activity;GO:0046872|metal ion binding;GO:0004222|metalloendopeptidase activity;	K18156	ATP23, XRCC6BP1; mitochondrial inner membrane protease ATP23 [EC:3.4.24.-]
ENSG00000104904	43.4307	40.8433	26.6864	41.0244	29.2387	47.507	56.7531	65.7424	55.2803	38.5662	OAZ1	protein_coding	chr19:2269509-2273490:+	gi|666335633|ref|NP_001287949.1|	1083	5e-146	ornithine decarboxylase antizyme 1 isoform 2 [Homo sapiens]	gi|2894631|gb|AC004152.1|AC004152	2832	0	Homo sapiens chromosome 19, fosmid 37308, complete sequence	P54368	231	7e-74	Ornithine decarboxylase antizyme 1	.	.	.	.	pfam02100	ODC_AZ	Ornithine decarboxylase antizyme. This family consists of ornithine decarboxylase antizyme proteins. The polyamine biosynthetic enzyme ornithine decarboxylase (ODC) is degraded by the 26 S proteasome via a ubiquitin-independent pathway. Its degradation is greatly accelerated by association with the polyamine-induced regulatory protein antizyme 1 (AZ1).	GO:1902268|negative regulation of polyamine transmembrane transport;GO:0006596|polyamine biosynthetic process;GO:0090316|positive regulation of intracellular protein transport;GO:0045732|positive regulation of protein catabolic process;GO:0006521|regulation of cellular amino acid metabolic process;GO:0006810|transport;	GO:0005737|cytoplasm;GO:0005829|cytosol;GO:0005634|nucleus;	GO:0008073|ornithine decarboxylase inhibitor activity;	K16548	OAZ1; ornithine decarboxylase antizyme 1
ENSG00000104907	22.6144	21.2507	11.6841	20.6367	14.4858	12.3115	11.5969	8.05988	11.9948	3.58254	TRMT1	protein_coding	chr19:13104902-13117567:-	gi|8923219|ref|NP_060192.1|	3297	0	tRNA (guanine(26)-N(2))-dimethyltransferase isoform 1 [Homo sapiens]	gi|426387431|ref|XM_004060124.1|	2525	0	PREDICTED: Gorilla gorilla gorilla tRNA methyltransferase 1 homolog (S. cerevisiae) (TRMT1), mRNA	Q9NXH9	214	3e-64	tRNA (guanine(26)-N(2))-dimethyltransferase	SPBC25D12.05	418	3e-136	COG1867	pfam02005	TRM	N2,N2-dimethylguanosine tRNA methyltransferase. This enzyme EC:2.1.1.32 used S-AdoMet to methylate tRNA. The TRM1 gene of Saccharomyces cerevisiae is necessary for the N2,N2-dimethylguanosine modification of both mitochondrial and cytoplasmic tRNAs. The enzyme is found in both eukaryotes and archaebacteria	GO:0006400|tRNA modification;GO:0002940|tRNA N2-guanine methylation;	GO:0005739|mitochondrion;GO:0005654|nucleoplasm;GO:0005634|nucleus;	GO:0046872|metal ion binding;GO:0044822|poly(A) RNA binding;GO:0004809|tRNA (guanine-N2-)-methyltransferase activity;GO:0000049|tRNA binding;	K00555	TRMT1, trm1; tRNA (guanine26-N2/guanine27-N2)-dimethyltransferase [EC:2.1.1.215 2.1.1.216]
ENSG00000226440	4.27091	1.50269	0.651183	1.24555	0.794301	0.0534572	0.0268603	0.079058	0.330806	0.0266362	AL365214.2	antisense	chr6:112236093-112307009:+	gi|119582936|gb|EAW62532.1|	141	1e-08	hCG2038076, partial [Homo sapiens]	gi|551860020|tpe|HG499545.1|	1039	0	TPA: Homo sapiens long non-coding RNA OTTHUMT00000041887.3 (RP11-506B6.6 gene), antisense	Q5T6R2	52	1e-07	Putative phosphatidylinositol 3,4,5-trisphosphate 3-phosphatase TPTE2P1	.	.	.	.	pfam13900	GVQW	Putative binding domain. This short domain is often found nested inside other longer domains. The function is not known, but the domain carries a highly conserved GVQW motif. The members are rich in proline and cysteine. This may be a binding domain.	GO:0006412|translation;	GO:0022627|cytosolic small ribosomal subunit;GO:0016020|membrane;	GO:0044822|poly(A) RNA binding;GO:0003735|structural constituent of ribosome;	.	.
ENSG00000226443	0.0597391	0.0550582	0.0528644	1.26058	0.668874	0.387324	0.722859	0.218215	0.602637	0.441126	GAPDHP32	processed_pseudogene	chr1:119533749-119534746:-	gi|755776016|ref|XP_011285707.1|	384	6e-84	PREDICTED: LOW QUALITY PROTEIN: glyceraldehyde-3-phosphate dehydrogenase-like [Felis catus]	gi|224548947|ref|NG_011343.1|	998	0	Homo sapiens glyceraldehyde 3 phosphate dehydrogenase pseudogene 32 (GAPDHP32) on chromosome 1	P34916	95.9	1e-68	Glyceraldehyde-3-phosphate dehydrogenase 1	all2566	145	3e-68	COG0057	pfam02800	Gp_dh_C	Glyceraldehyde 3-phosphate dehydrogenase, C-terminal domain. GAPDH is a tetrameric NAD-binding enzyme involved in glycolysis and glyconeogenesis. C-terminal domain is a mixed alpha/antiparallel beta fold.	GO:0006006|glucose metabolic process;GO:0006096|glycolytic process;	GO:0005737|cytoplasm;	GO:0004365|glyceraldehyde-3-phosphate dehydrogenase (NAD+) (phosphorylating) activity;GO:0051287|NAD binding;GO:0050661|NADP binding;	K00134	GAPDH, gapA; glyceraldehyde 3-phosphate dehydrogenase [EC:1.2.1.12]
ENSG00000226445	1.94676	0.336417	1.23821	1.69219	1.30555	1.01427	0.96264	0.944448	1.61795	0.224614	BX322234.1	antisense	chr6:169213254-169239565:+	gi|119567841|gb|EAW47456.1|	497	2e-59	hCG2041664, partial [Homo sapiens]	gi|551860885|tpe|HG499901.1|	980	0	TPA: Homo sapiens long non-coding RNA OTTHUMT00000105435.1 (XXyac-YX65C7_A.2 gene), antisense	.	.	.	.	.	.	.	.	pfam02058	Guanylin	Guanylin precursor.	.	.	.	.	.
ENSG00000161048	9.37545	2.30374	3.72611	4.27314	5.13534	4.76914	5.48989	5.27093	1.70658	7.70034	NAPEPLD	protein_coding	chr7:103099776-103149560:-	gi|194388076|dbj|BAG65422.1|	2276	0	unnamed protein product [Homo sapiens]	gi|170932480|ref|NM_198990.4|	4862	0	Homo sapiens N-acyl phosphatidylethanolamine phospholipase D (NAPEPLD), transcript variant 2, mRNA	Q6IQ20	220	2e-68	N-acyl-phosphatidylethanolamine-hydrolyzing phospholipase D	RSp1389	75.1	3e-13	COG2220	pfam12706	Lactamase_B_2	Beta-lactamase superfamily domain. This family is part of the beta-lactamase superfamily and is related to pfam00753.	GO:0007568|aging;GO:1903999|negative regulation of eating behavior;GO:0009395|phospholipid catabolic process;GO:0035900|response to isolation stress;GO:0001523|retinoid metabolic process;	GO:0005737|cytoplasm;GO:0070062|extracellular exosome;GO:0042622|photoreceptor outer segment membrane;	GO:0070290|N-acylphosphatidylethanolamine-specific phospholipase D activity;GO:0008270|zinc ion binding;	K13985	NAPEPLD; N-acyl-phosphatidylethanolamine-hydrolysing phospholipase D [EC:3.1.4.54]
ENSG00000174738	14.3722	14.1619	12.2832	11.7906	10.8197	4.95284	9.97355	5.65962	7.27129	8.98264	NR1D2	protein_coding	chr3:23945260-23980618:+	gi|224177491|ref|NP_005117.3|	2819	0	nuclear receptor subfamily 1 group D member 2 isoform 1 [Homo sapiens]	gi|224177490|ref|NM_005126.4|	5258	0	Homo sapiens nuclear receptor subfamily 1, group D, member 2 (NR1D2), transcript variant 1, mRNA	Q14995	248	1e-137	Nuclear receptor subfamily 1 group D member 2	.	.	.	.	pfam00105	zf-C4	Zinc finger, C4 type (two domains). In nearly all cases, this is the DNA binding domain of a nuclear hormone receptor. The alignment contains two Zinc finger domains that are too dissimilar to be aligned with each other.	GO:0055088|lipid homeostasis;GO:0045892|negative regulation of transcription, DNA-templated;GO:0045893|positive regulation of transcription, DNA-templated;GO:0042752|regulation of circadian rhythm;GO:2000505|regulation of energy homeostasis;GO:0050727|regulation of inflammatory response;GO:0019216|regulation of lipid metabolic process;GO:2001014|regulation of skeletal muscle cell differentiation;…	GO:0005654|nucleoplasm;GO:0005634|nucleus;	GO:0001046|core promoter sequence-specific DNA binding;GO:0004879|RNA polymerase II transcription factor activity, ligand-activated sequence-specific DNA binding;GO:0003707|steroid hormone receptor activity;GO:0008270|zinc ion binding;	K08531	NR1D2; nuclear receptor subfamily 1 group D member 2
ENSG00000176435	7.20591	2.52078	3.2116	3.17832	2.42928	14.2499	22.8387	7.46903	25.7098	5.02484	CLEC14A	protein_coding	chr14:38254103-38256369:-	gi|28269707|ref|NP_778230.1|	2134	0	C-type lectin domain family 14 member A precursor [Homo sapiens]	gi|371123930|ref|NM_175060.2|	2267	0	Homo sapiens C-type lectin domain family 14, member A (CLEC14A), mRNA	Q86T13	826	0	C-type lectin domain family 14 member A	.	.	.	.	pfam14670	FXa_inhibition	Coagulation Factor Xa inhibitory site. This short domain on coagulation enzyme factor Xa is found to be the target for a potent inhibitor of coagulation, TAK-442.	.	GO:0070062|extracellular exosome;GO:0031012|extracellular matrix;GO:0016021|integral component of membrane;	GO:0030246|carbohydrate binding;	K17528	CLEC14A; C-type lectin domain family 14 member A
ENSG00000152766	0.172013	0.82438	1.24818	0	0.0962977	4.52477	1.21682	1.31949	0.0315497	0.698598	ANKRD22	protein_coding	chr10:88822132-88851818:-	gi|154091032|ref|NP_653191.2|	958	1e-124	ankyrin repeat domain-containing protein 22 [Homo sapiens]	gi|154091031|ref|NM_144590.2|	1596	0	Homo sapiens ankyrin repeat domain 22 (ANKRD22), mRNA	Q5VYY1	373	5e-126	Ankyrin repeat domain-containing protein 22	all2748	72.8	6e-13	COG0666	pfam12796	Ank_2	Ankyrin repeats (3 copies).	GO:0002244|hematopoietic progenitor cell differentiation;	.	.	.	.
ENSG00000152767	4.79715	7.02246	5.46256	3.62257	4.18884	3.87774	5.38727	4.08771	0.950801	5.84665	FARP1	protein_coding	chr13:98142562-98455176:+	gi|558472848|ref|NP_001273768.1|	5374	0	FERM, RhoGEF and pleckstrin domain-containing protein 1 isoform 3 [Homo sapiens]	gi|18655955|emb|AL137249.29|	12271	0	Human DNA sequence from clone RP11-111L24 on chromosome 13q31.3-32.3, complete sequence	P11369	51.2	2e-07	LINE-1 retrotransposable element ORF2 protein	.	.	.	.	pfam00621	RhoGEF	RhoGEF domain. Guanine nucleotide exchange factor for Rho/Rac/Cdc42-like GTPases Also called Dbl-homologous (DH) domain. It appears that pfam00169 domains invariably occur C-terminal to RhoGEF/DH domains.	GO:0002244|hematopoietic progenitor cell differentiation;	.	.	K17477	FARP1; FERM, RhoGEF and pleckstrin domain-containing protein 1
ENSG00000152763	0.96046	1.17207	1.42442	1.94482	1.80061	0.980211	1.45687	1.06388	0.252826	1.29696	WDR78	protein_coding	chr1:66812885-66924887:-	gi|282165778|ref|NP_079039.4|	4038	0	WD repeat-containing protein 78 isoform 1 [Homo sapiens]	gi|34533729|dbj|AK127011.1|	4169	0	Homo sapiens cDNA FLJ45067 fis, clone BRAWH3024989	Q5VTH9	229	1e-60	WD repeat-containing protein 78	.	.	.	.	pfam13900	GVQW	Putative binding domain. This short domain is often found nested inside other longer domains. The function is not known, but the domain carries a highly conserved GVQW motif. The members are rich in proline and cysteine. This may be a binding domain.	GO:0002244|hematopoietic progenitor cell differentiation;	.	.	.	.
ENSG00000152760	0.250018	0.141802	0.0170189	0.830097	0.0179445	0.0890666	0.447527	0.351256	0.65258	0.0710071	TCTEX1D1	protein_coding	chr1:66752459-66778787:+	gi|239735600|ref|NP_689878.2|	962	1e-123	tctex1 domain-containing protein 1 [Homo sapiens]	gi|239735599|ref|NM_152665.2|	2001	0	Homo sapiens Tctex1 domain containing 1 (TCTEX1D1), mRNA	Q8N7M0	228	3e-73	Tctex1 domain-containing protein 1	.	.	.	.	pfam03645	Tctex-1	Tctex-1 family. Tctex-1 is a dynein light chain. It has been shown that Tctex-1 can bind to the cytoplasmic tail of rhodopsin. C-terminal rhodopsin mutations responsible for retinitis pigmentosa inhibit this interaction.	GO:0007186|G-protein coupled receptor signaling pathway;GO:0019236|response to pheromone;	GO:0070062|extracellular exosome;GO:0016021|integral component of membrane;	.	.	.
ENSG00000257830	0	0	0	0	0	0	0	0	0	0	AC021066.1	antisense	chr12:52274647-52279156:-	.	.	.	.	gi|551873751|tpe|HG504774.1|	647	0	TPA: Homo sapiens long non-coding RNA OTTHUMT00000405179.1 (RP11-845M18.7 gene), antisense	.	.	.	.	.	.	.	.	pfam15449	Retinal	Retinal protein. This family of proteins is found in the photoreceptor cells of the retina. Mutations of the gene encoding this protein have been associated with retinal disorders such as retinitis pigmentosa and late-onset progressive retinal atrophy. The function of this family of proteins is unknown, but it is likely to be important in the development and function of the retina.	.	.	.	.	.
ENSG00000168490	0.0571891	0.105416	0.151823	0.603385	0.10672	2.13204	0.958159	1.60592	1.21938	1.2273	PHYHIP	protein_coding	chr8:22219704-22232341:-	gi|40788934|dbj|BAA13402.2|	1866	0	KIAA0273 [Homo sapiens]	gi|150170703|ref|NM_014759.3|	3194	0	Homo sapiens phytanoyl-CoA 2-hydroxylase interacting protein (PHYHIP), transcript variant 2, mRNA	Q0VD34	219	2e-67	Phytanoyl-CoA hydroxylase-interacting protein	.	.	.	.	pfam15498	Dendrin	Nephrin and CD2AP-binding protein, Dendrin. Dendrin is a family of eukaryotic proteins found in the podocytes of the kidneys. Dendrin, originally identified in telencephalic dendrites, is a constituent of the slit diaphragm, SD, complex of podocytes, where it directly binds to nephrin and CD2AP. Kidney podocytes and their slit diaphragms (SDs) form the final barrier to urinary protein loss. SD pr…	GO:0010603|regulation of cytoplasmic mRNA processing body assembly;GO:0034063|stress granule assembly;	GO:0005913|cell-cell adherens junction;GO:0005737|cytoplasm;GO:0010494|cytoplasmic stress granule;GO:0016020|membrane;GO:0016607|nuclear speck;	GO:0098641|cadherin binding involved in cell-cell adhesion;GO:0044822|poly(A) RNA binding;	.	.
ENSG00000249409	0.216013	0.597262	0	0	0.100775	0.200077	0	0	0.09905	0	AC025741.1	lincRNA	chr4:120639090-120650796:+	gi|861635631|gb|KMQ91611.1|	413	6e-46	i38588 reverse transcriptase-like protein [Lasius niger]	gi|551853858|tpe|HG497214.1|	544	0	TPA: Homo sapiens long non-coding RNA OTTHUMT00000363939.1 (RP11-501E14.1 gene), lincRNA	O00370	152	9e-41	LINE-1 retrotransposable element ORF2 protein	.	.	.	.	pfam14529	Exo_endo_phos_2	Endonuclease-reverse transcriptase. This domain represents the endonuclease region of retrotransposons from a range of bacteria, archaea and eukaryotes. These are enzymes largely from class EC:2.7.7.49.	GO:0006310|DNA recombination;GO:0090305|nucleic acid phosphodiester bond hydrolysis;GO:0032199|reverse transcription involved in RNA-mediated transposition;GO:0032197|transposition, RNA-mediated;	.	GO:0046872|metal ion binding;GO:0003964|RNA-directed DNA polymerase activity;GO:0009036|Type II site-specific deoxyribonuclease activity;	.	.
ENSG00000168495	10.5936	9.00949	9.14884	6.04356	10.737	3.0509	3.54066	4.25	4.44343	3.25613	POLR3D	protein_coding	chr8:22245104-22254600:+	gi|55769552|ref|NP_001713.2|	1641	0	DNA-directed RNA polymerase III subunit RPC4 [Homo sapiens]	gi|426359043|ref|XM_004046749.1|	5069	0	PREDICTED: Gorilla gorilla gorilla polymerase (RNA) III (DNA directed) polypeptide D, 44kDa (POLR3D), mRNA	P05423	159	8e-43	DNA-directed RNA polymerase III subunit RPC4	.	.	.	.	pfam05132	RNA_pol_Rpc4	RNA polymerase III RPC4. Specific subunit for Pol III, the tRNA specific polymerase.	GO:0051607|defense response to virus;GO:0045087|innate immune response;GO:0045089|positive regulation of innate immune response;GO:0032728|positive regulation of interferon-beta production;GO:0032481|positive regulation of type I interferon production;GO:0006383|transcription from RNA polymerase III promoter;	GO:0005829|cytosol;GO:0005666|DNA-directed RNA polymerase III complex;GO:0000790|nuclear chromatin;GO:0005654|nucleoplasm;	GO:0003682|chromatin binding;GO:0003677|DNA binding;GO:0003899|DNA-directed RNA polymerase activity;	K03026	RPC4, POLR3D; DNA-directed RNA polymerase III subunit RPC4
ENSG00000168497	6.66544	3.26728	11.8948	3.73674	4.63423	21.3771	26.5523	27.2813	54.6079	13.6852	CAVIN2	protein_coding	chr2:191834302-191847255:-	gi|4759082|ref|NP_004648.1|	1915	0	serum deprivation-response protein [Homo sapiens]	gi|259089415|ref|NM_004657.5|	3226	0	Homo sapiens serum deprivation response (SDPR), mRNA	O95810	742	0	Serum deprivation-response protein	.	.	.	.	pfam15237	PTRF_SDPR	PTRF/SDPR family. This family of proteins includes muscle-related coiled-coil protein (MURC), protein kinase C delta-binding protein (PRKCDBP), polymerase I and transcript release factor (PTRF) and serum deprivation-response protein (SDPR). MURC activates the Rho/ROCK pathway. PRKCDBP appears to act as an immune potentiator. PTRF is involved in caveolae formation and function. SDPR is involved in…	.	GO:0005901|caveola;GO:0005737|cytoplasm;GO:0005829|cytosol;GO:0045121|membrane raft;	GO:0001786|phosphatidylserine binding;GO:0005543|phospholipid binding;GO:0005080|protein kinase C binding;	.	.
ENSG00000168496	20.2822	22.8174	18.6295	19.4076	22.5385	4.10037	2.91127	5.22915	1.89754	2.28739	FEN1	protein_coding	chr11:61792637-61797244:+	gi|817279382|ref|XP_012309816.1|	1822	0	PREDICTED: flap endonuclease 1 isoform X1 [Aotus nancymaae]	gi|332078486|ref|NM_004111.5|	2296	0	Homo sapiens flap structure-specific endonuclease 1 (FEN1), mRNA	P39748	315	8e-105	Flap endonuclease 1	SPAC3G6.06c	423	4e-140	COG0258	pfam00752	XPG_N	XPG N-terminal domain.	GO:0006284|base-excision repair;GO:0043137|DNA replication, removal of RNA primer;GO:0007613|memory;	GO:0005739|mitochondrion;GO:0000784|nuclear chromosome, telomeric region;GO:0005730|nucleolus;GO:0005654|nucleoplasm;GO:0005634|nucleus;GO:0005886|plasma membrane;GO:0043234|protein complex;	GO:0008409|5'-3' exonuclease activity;GO:0017108|5'-flap endonuclease activity;GO:0003677|DNA binding;GO:0004527|exonuclease activity;GO:0000287|magnesium ion binding;GO:0004523|RNA-DNA hybrid ribonuclease activity;	K04799	FEN1, RAD2; flap endonuclease-1 [EC:3.-.-.-]
ENSG00000169548	0	0.127905	0.221056	0	0	0	0	0	0	0	ZNF280A	protein_coding	chr22:22513736-22520270:-	gi|618857456|ref|NP_542778.2|	2723	0	zinc finger protein 280A [Homo sapiens]	gi|618857455|ref|NM_080740.4|	2148	0	Homo sapiens zinc finger protein 280A (ZNF280A), mRNA	P59817	1044	0	Zinc finger protein 280A	.	.	.	.	pfam13836	DUF4195	Domain of unknown function (DUF4195). This family is found at the N-terminus of metazoan proteins that carry PHD-like zinc-finger domains. The function is not known.	GO:0007411|axon guidance;GO:0045892|negative regulation of transcription, DNA-templated;GO:0006351|transcription, DNA-templated;	GO:0005634|nucleus;	GO:0003677|DNA binding;GO:0046872|metal ion binding;GO:0001227|transcriptional repressor activity, RNA polymerase II transcription regulatory region sequence-specific binding;	.	.
ENSG00000172771	0.290865	0.148146	0.149017	0.234934	0.357093	0.432469	0.876323	0.279598	0.147411	0.339127	EFCAB12	protein_coding	chr3:129401321-129428651:-	gi|46409260|ref|NP_997190.1|	2914	0	EF-hand calcium-binding domain-containing protein 12 [Homo sapiens]	gi|6453423|emb|AL133011.1|	5590	0	Homo sapiens mRNA; cDNA DKFZp434P201 (from clone DKFZp434P201)	Q6NXP0	294	5e-95	EF-hand calcium-binding domain-containing protein 12	.	.	.	.	pfam13900	GVQW	Putative binding domain. This short domain is often found nested inside other longer domains. The function is not known, but the domain carries a highly conserved GVQW motif. The members are rich in proline and cysteine. This may be a binding domain.	.	.	GO:0005509|calcium ion binding;	.	.
ENSG00000198848	0.0608985	0.0187089	0.161671	0.584111	0.511391	1.74858	1.71941	1.39031	6.53426	0.206107	CES1	protein_coding	chr16:55802851-55833337:-	gi|68508967|ref|NP_001020366.1|	2973	0	liver carboxylesterase 1 isoform a precursor [Homo sapiens]	gi|530430975|ref|XM_005276867.1|	2030	0	PREDICTED: Homo sapiens carboxylesterase 1 (CES1), transcript variant X1, mRNA	P23141	1148	0	Liver carboxylesterase 1	DR2626	60.5	5e-10	COG2272	pfam00135	COesterase	Carboxylesterase family.	GO:0009653|anatomical structure morphogenesis;	GO:0005783|endoplasmic reticulum;GO:0005615|extracellular space;	GO:0052689|carboxylic ester hydrolase activity;	K01044	CES1; carboxylesterase 1 [EC:3.1.1.1]
ENSG00000198840	985.448	620.469	893.39	1345.82	1256.94	8802.05	2242.03	7711.16	7847.84	5306.94	MT-ND3	protein_coding	chrMT:10059-10404:+	gi|545769453|gb|AGW72305.1|	206	1e-18	NADH dehydrogenase subunit 3 (mitochondrion) [Homo sapiens]	gi|575772987|gb|KF874355.1|	346	2e-180	Homo sapiens isolate Esk44stroke mitochondrion, complete genome	P03897	81.3	4e-19	NADH-ubiquinone oxidoreductase chain 3	.	.	.	.	pfam00507	Oxidored_q4	NADH-ubiquinone/plastoquinone oxidoreductase, chain 3.	GO:0071385|cellular response to glucocorticoid stimulus;GO:0006120|mitochondrial electron transport, NADH to ubiquinone;GO:0032981|mitochondrial respiratory chain complex I assembly;GO:0009642|response to light intensity;GO:0006979|response to oxidative stress;	GO:0016021|integral component of membrane;GO:0005743|mitochondrial inner membrane;GO:0005747|mitochondrial respiratory chain complex I;	GO:0008137|NADH dehydrogenase (ubiquinone) activity;	K03880	ND3; NADH-ubiquinone oxidoreductase chain 3 [EC:1.6.5.3]
ENSG00000198842	0.0138522	0.0127668	0.0490322	0.0132864	0.0258494	0.0256604	0.0386803	0.0126498	0.101627	0	DUSP27	protein_coding	chr1:167094045-167129165:+	gi|122937243|ref|NP_001073895.1|	4630	0	inactive dual specificity phosphatase 27 [Homo sapiens]	gi|122937242|ref|NM_001080426.1|	4034	0	Homo sapiens dual specificity phosphatase 27 (putative) (DUSP27), mRNA	Q5VZP5	1785	0	Inactive dual specificity phosphatase 27	SPBC17A3.06	68.2	4e-11	COG2453	pfam00782	DSPc	Dual specificity phosphatase, catalytic domain. Ser/Thr and Tyr protein phosphatases. The enzyme's tertiary fold is highly similar to that of tyrosine-specific phosphatases, except for a "recognition" region.	.	.	GO:0008138|protein tyrosine/serine/threonine phosphatase activity;	K14165	K14165; atypical dual specificity phosphatase [EC:3.1.3.16 3.1.3.48]
ENSG00000198844	1.12617	1.28704	0.707568	1.02617	1.29245	5.67442	4.28727	2.46821	11.7324	2.91057	ARHGEF15	protein_coding	chr17:8310241-8322516:+	gi|40788985|dbj|BAA74938.2|	3295	0	KIAA0915 protein [Homo sapiens]	gi|302191617|ref|NM_173728.3|	4159	0	Homo sapiens Rho guanine nucleotide exchange factor (GEF) 15 (ARHGEF15), transcript variant 1, mRNA	O94989	291	3e-92	Rho guanine nucleotide exchange factor 15	SPCC645.07	78.6	1e-13	COG5422	pfam00621	RhoGEF	RhoGEF domain. Guanine nucleotide exchange factor for Rho/Rac/Cdc42-like GTPases Also called Dbl-homologous (DH) domain. It appears that pfam00169 domains invariably occur C-terminal to RhoGEF/DH domains.	GO:2000297|negative regulation of synapse maturation;GO:0051496|positive regulation of stress fiber assembly;GO:0050790|regulation of catalytic activity;GO:0035023|regulation of Rho protein signal transduction;GO:0061299|retina vasculature morphogenesis in camera-type eye;	GO:0005737|cytoplasm;GO:0030425|dendrite;	GO:0005096|GTPase activator activity;GO:0005089|Rho guanyl-nucleotide exchange factor activity;	.	.
ENSG00000198846	1.57312	6.06544	2.91188	1.85493	5.8981	3.34188	1.65231	1.19934	0.542653	1.67849	TOX	protein_coding	chr8:58805418-59119208:-	gi|40788372|dbj|BAA34528.2|	2320	0	KIAA0808 protein [Homo sapiens]	gi|51477724|ref|NM_014729.2|	4131	0	Homo sapiens thymocyte selection-associated high mobility group box (TOX), mRNA	O94900	889	0	Thymocyte selection-associated high mobility group box protein TOX	.	.	.	.	pfam00505	HMG_box	HMG (high mobility group) box.	.	GO:0005634|nucleus;	GO:0003677|DNA binding;	.	.
ENSG00000145041	10.8811	8.45602	9.8985	6.32043	7.6591	3.89427	4.22945	3.54538	3.84781	5.10211	DCAF1	protein_coding	chr3:51395867-51500002:-	gi|40788369|dbj|BAA34520.2|	7351	0	KIAA0800 protein [Homo sapiens]	gi|284813528|ref|NM_001171904.1|	5951	0	Homo sapiens Vpr (HIV-1) binding protein (VPRBP), transcript variant 2, mRNA	Q9Y4B6	2807	0	Protein VPRBP	.	.	.	.	pfam15279	SOBP	Sine oculis-binding protein. SOBP is associated with syndromic and nonsyndromic intellectual disability. It carries a zinc-finger of the zf-C2H2 type at the N-terminus, and a highly characteristic C-terminal PhPhPhPhPhPh motif. The deduced 873-amino acid protein contains an N-terminal nuclear localisation signal (NLS), followed by 2 FCS-type zinc finger motifs, a proline-rich region (PR1), a puta…	GO:0030183|B cell differentiation;GO:0035212|cell competition in a multicellular organism;GO:1990245|histone H2A-T120 phosphorylation;GO:0000122|negative regulation of transcription from RNA polymerase II promoter;GO:0016567|protein ubiquitination;GO:0006351|transcription, DNA-templated;GO:0033151|V(D)J recombination;GO:0016032|viral process;	GO:0005737|cytoplasm;GO:0005730|nucleolus;GO:0005634|nucleus;	GO:0005524|ATP binding;GO:1990244|histone kinase activity (H2A-T120 specific);	K11789	VPRBP, DCAF1; HIV-1 Vpr-binding protein
ENSG00000105193	213.238	244.343	152.702	196.488	155.793	116.531	175.562	131.06	264.64	89.0678	RPS16	protein_coding	chr19:39433207-39435948:-	gi|594081007|ref|XP_006064132.1|	801	2e-106	PREDICTED: 40S ribosomal protein S16-like [Bubalus bubalis]	gi|16550704|dbj|AK055869.1|	2356	0	Homo sapiens cDNA FLJ31307 fis, clone LIVER1000132, weakly similar to 40S RIBOSOMAL PROTEIN S16	P62250	295	2e-101	40S ribosomal protein S16	SPBC18H10.14	138	2e-48	COG0103	pfam00380	Ribosomal_S9	Ribosomal protein S9/S16. This family includes small ribosomal subunit S9 from prokaryotes and S16 from eukaryotes.	GO:0097421|liver regeneration;GO:0000462|maturation of SSU-rRNA from tricistronic rRNA transcript (SSU-rRNA, 5.8S rRNA, LSU-rRNA);GO:0006412|translation;	GO:0022627|cytosolic small ribosomal subunit;GO:0070062|extracellular exosome;GO:0005925|focal adhesion;GO:0016020|membrane;GO:0015935|small ribosomal subunit;	GO:0044822|poly(A) RNA binding;GO:0003723|RNA binding;GO:0003735|structural constituent of ribosome;	K02960	RP-S16e, RPS16; small subunit ribosomal protein S16e
ENSG00000214100	0	0	0.0841445	0	0.0887209	0.440361	0.442531	0.260501	0	0	PLAC9P1	transcribed_unprocessed_pseudogene	chr2:129922863-129934317:-	gi|694896311|ref|XP_009441558.1|	344	2e-39	PREDICTED: placenta-specific protein 9 [Pan troglodytes]	gi|222831626|ref|NR_026740.1|	400	0	Homo sapiens placenta-specific 9 pseudogene (LOC389033), non-coding RNA	Q2TBK3	65.1	6e-13	Placenta-specific protein 9	.	.	.	.	pfam15205	PLAC9	Placenta-specific protein 9. This family of proteins was identified as being enriched in placenta.	.	GO:0005576|extracellular region;	.	.	.
ENSG00000214102	0.311635	0.0538531	0.12065	0.336269	0.199905	0.0721611	0.0181292	0.0711462	0.017862	0.0719118	WEE2	protein_coding	chr7:141708353-141731271:+	gi|157738687|ref|NP_001099028.1|	3035	0	wee1-like protein kinase 2 [Homo sapiens]	gi|157738686|ref|NM_001105558.1|	3061	0	Homo sapiens WEE1 homolog 2 (S. pombe) (WEE2), mRNA	P0C1S8	1173	0	Wee1-like protein kinase 2	.	.	.	.	pfam00069	Pkinase	Protein kinase domain.	GO:0007143|female meiotic division;GO:0035038|female pronucleus assembly;GO:0007067|mitotic nuclear division;GO:0045736|negative regulation of cyclin-dependent protein serine/threonine kinase activity;GO:1900194|negative regulation of oocyte maturation;GO:0060631|regulation of meiosis I;	GO:0005737|cytoplasm;GO:0005654|nucleoplasm;	GO:0005524|ATP binding;GO:0000287|magnesium ion binding;GO:0004715|non-membrane spanning protein tyrosine kinase activity;	K06632	WEE1; wee1-like protein kinase [EC:2.7.11.1]
ENSG00000214106	3.78888	0.905332	0.922478	1.19214	2.05752	1.26263	1.51142	0.58582	0.919226	2.23897	PAXIP1-AS2	antisense	chr7:154928498-154949908:+	gi|119624928|gb|EAX04523.1|	545	2e-65	hCG1999107 [Homo sapiens]	gi|16552060|dbj|AK056609.1|	2109	0	Homo sapiens cDNA FLJ32047 fis, clone NTONG2001137	Q6UX73	85.1	2e-16	UPF0764 protein C16orf89	.	.	.	.	pfam13900	GVQW	Putative binding domain. This short domain is often found nested inside other longer domains. The function is not known, but the domain carries a highly conserved GVQW motif. The members are rich in proline and cysteine. This may be a binding domain.	.	GO:0005829|cytosol;GO:0070062|extracellular exosome;GO:0016020|membrane;	GO:0042803|protein homodimerization activity;	K14972	PAXIP1, PTIP; PAX-interacting protein 1
ENSG00000134258	0.334831	0.127069	0.348587	0.170023	0.257282	13.2626	31.0374	10.6659	0	3.92685	VTCN1	protein_coding	chr1:117143587-117210960:-	gi|355558321|gb|EHH15101.1|	1360	4e-179	hypothetical protein EGK_01147, partial [Macaca mulatta]	gi|359718943|ref|NM_001253849.1|	2719	0	Homo sapiens V-set domain containing T cell activation inhibitor 1 (VTCN1), transcript variant 2, mRNA	Q7Z7D3	276	1e-84	V-set domain-containing T-cell activation inhibitor 1	.	.	.	.	pfam04252	RNA_Me_trans	Predicted SAM-dependent RNA methyltransferase. This family of proteins are predicted to be alpha/beta-knot SAM-dependent RNA methyltransferases.	GO:0002250|adaptive immune response;GO:0072643|interferon-gamma secretion;GO:0072602|interleukin-4 secretion;GO:0050868|negative regulation of T cell activation;GO:1900042|positive regulation of interleukin-2 secretion;GO:0042102|positive regulation of T cell proliferation;GO:0001562|response to protozoan;	GO:0009897|external side of plasma membrane;GO:0016021|integral component of membrane;	.	K06747	B7H4, VTCN1; immune costimulatory protein B7-H4
ENSG00000134259	1.13887	1.67941	1.5621	1.20158	0.478178	4.4831	4.6642	1.76802	2.55884	0.262801	NGF	protein_coding	chr1:115285918-115338236:-	gi|297279654|ref|XP_001100522.2|	1474	0	PREDICTED: beta-nerve growth factor-like [Macaca mulatta]	gi|70995318|ref|NM_002506.2|	1047	0	Homo sapiens nerve growth factor (beta polypeptide) (NGF), mRNA	P01138	461	2e-162	Beta-nerve growth factor	.	.	.	.	pfam00243	NGF	Nerve growth factor family.	GO:0006919|activation of cysteine-type endopeptidase activity involved in apoptotic process;GO:0000186|activation of MAPKK activity;GO:0007267|cell-cell signaling;GO:0008625|extrinsic apoptotic signaling pathway via death domain receptors;GO:0007018|microtubule-based movement;GO:0043066|negative regulation of apoptotic process;GO:0043154|negative regulation of cysteine-type endopeptidase activity…	GO:0016023|cytoplasmic membrane-bounded vesicle;GO:0005768|endosome;GO:0005576|extracellular region;GO:0005796|Golgi lumen;	GO:0008083|growth factor activity;GO:0008191|metalloendopeptidase inhibitor activity;GO:0005163|nerve growth factor receptor binding;	K02582	NGFB; nerve growth factor, beta
ENSG00000115541	1.93002	3.41862	1.38768	4.10733	1.26619	1.81557	2.75081	3.80038	2.46137	1.50311	HSPE1	protein_coding	chr2:197499994-197503457:+	gi|119590566|gb|EAW70160.1|	591	2e-74	heat shock 10kDa protein 1 (chaperonin 10), isoform CRA_f [Homo sapiens]	gi|209574325|ref|NM_002157.2|	947	0	Homo sapiens heat shock 10kDa protein 1 (HSPE1), mRNA	P26772	91.3	2e-22	10 kDa heat shock protein, mitochondrial	SPCC550.06c	75.1	5e-16	COG0234	pfam00166	Cpn10	Chaperonin 10 Kd subunit. This family contains GroES and Gp31-like chaperonins. Gp31 is a functional co-chaperonin that is required for the folding and assembly of Gp23, a major capsid protein, during phage morphogenesis.	GO:0051085|chaperone mediated protein folding requiring cofactor;GO:0006986|response to unfolded protein;	GO:0005759|mitochondrial matrix;GO:0005739|mitochondrion;	GO:0005524|ATP binding;GO:0051087|chaperone binding;GO:0046872|metal ion binding;GO:0051082|unfolded protein binding;	K04078	groES, HSPE1; chaperonin GroES
ENSG00000109991	0.136847	1.03001	1.45318	0.0437525	0.0212808	0	0	0	0	0	P2RX3	protein_coding	chr11:57338374-57370600:+	gi|28416925|ref|NP_002550.2|	2122	0	P2X purinoceptor 3 [Homo sapiens]	gi|426368408|ref|XM_004051152.1|	1777	0	PREDICTED: Gorilla gorilla gorilla purinergic receptor P2X, ligand-gated ion channel, 3 (P2RX3), mRNA	P56373	822	0	P2X purinoceptor 3	.	.	.	.	pfam00864	P2X_receptor	ATP P2X receptor.	GO:0061368|behavioral response to formalin induced pain;GO:0007596|blood coagulation;GO:0007274|neuromuscular synaptic transmission;GO:0019228|neuronal action potential;GO:0030432|peristalsis;GO:0010524|positive regulation of calcium ion transport into cytosol;GO:0050850|positive regulation of calcium-mediated signaling;GO:1904058|positive regulation of sensory perception of pain;GO:0051260|prote…	GO:0043197|dendritic spine;GO:0005794|Golgi apparatus;GO:0005639|integral component of nuclear inner membrane;GO:0005887|integral component of plasma membrane;GO:0045121|membrane raft;GO:0043025|neuronal cell body;GO:0005886|plasma membrane;GO:0043235|receptor complex;GO:0005791|rough endoplasmic reticulum;GO:0043195|terminal bouton;	GO:0005524|ATP binding;GO:0004931|extracellular ATP-gated cation channel activity;GO:0001614|purinergic nucleotide receptor activity;	K05217	P2RX3; P2X purinoceptor 3
ENSG00000134253	7.04298	10.3279	6.6673	10.6566	9.61519	3.46397	3.13802	0.922368	1.26425	1.08348	TRIM45	protein_coding	chr1:117111060-117122587:-	gi|224548921|ref|NP_079464.2|	2900	0	tripartite motif-containing protein 45 isoform 1 [Homo sapiens]	gi|224548920|ref|NM_025188.3|	3515	0	Homo sapiens tripartite motif containing 45 (TRIM45), transcript variant 1, mRNA	Q9H8W5	176	1e-49	Tripartite motif-containing protein 45	.	.	.	.	pfam00630	Filamin	Filamin/ABP280 repeat.	GO:0060348|bone development;	GO:0005737|cytoplasm;GO:0045171|intercellular bridge;GO:0005654|nucleoplasm;	GO:0008270|zinc ion binding;	K12021	TRIM45; tripartite motif-containing protein 45
ENSG00000134250	21.0356	16.8274	25.4109	31.6085	19.3922	6.03567	5.93994	4.29545	9.89281	5.83146	NOTCH2	protein_coding	chr1:119911553-120069626:-	gi|795120218|ref|XP_011788426.1|	12357	0	PREDICTED: neurogenic locus notch homolog protein 2 [Colobus angolensis palliatus]	gi|317008612|ref|NM_024408.3|	11389	0	Homo sapiens notch 2 (NOTCH2), transcript variant 1, mRNA	Q04721	271	5e-82	Neurogenic locus notch homolog protein 2	all2748	86.7	3e-16	COG0666	pfam06816	NOD	NOTCH protein. NOTCH signalling plays a fundamental role during a great number of developmental processes in multicellular animals. NOD and NODP represent a region present in many NOTCH proteins and NOTCH homologs in multiple species such as NOTCH2 and NOTCH3, LIN12, SC1 and TAN1. Role of NOD domain remains to be elucidated.	GO:0030154|cell differentiation;GO:0007275|multicellular organismal development;GO:0007219|Notch signaling pathway;	GO:0005737|cytoplasm;GO:0005576|extracellular region;	GO:0005509|calcium ion binding;	K02599	NOTCH; Notch
ENSG00000164136	0.37926	0.153799	0.241643	4.65624	0.976675	1.1803	1.22848	0.768875	0.598232	0.567108	IL15	protein_coding	chr4:141636599-141733987:+	gi|10835153|ref|NP_000576.1|	738	1e-92	interleukin-15 isoform 1 preproprotein [Homo sapiens]	gi|34528440|dbj|AK122993.1|	5945	0	Homo sapiens cDNA FLJ16756 fis, clone BRACE3019828, highly similar to Interleukin-15 precursor	P40933	213	2e-64	Interleukin-15	.	.	.	.	pfam02372	IL15	Interleukin 15. Interleukin-15 (IL-15) is a cytokine that possesses a variety of biological functions, including stimulation and maintenance of cellular immune responses.	GO:0007568|aging;GO:0048469|cell maturation;GO:0007267|cell-cell signaling;GO:0071305|cellular response to vitamin D;GO:0045062|extrathymic T cell selection;GO:0030212|hyaluronan metabolic process;GO:0006955|immune response;GO:0006954|inflammatory response;GO:0048535|lymph node development;GO:0001779|natural killer cell differentiation;GO:0048662|negative regulation of smooth muscle cell prolifer…	GO:0009986|cell surface;GO:0005737|cytoplasm;GO:0005768|endosome;GO:0005576|extracellular region;GO:0005615|extracellular space;GO:0005794|Golgi apparatus;GO:0005887|integral component of plasma membrane;GO:0016020|membrane;GO:0005654|nucleoplasm;	GO:0005125|cytokine activity;	K05433	IL15; interleukin 15
ENSG00000164134	10.2333	9.66344	10.2399	5.41109	7.96158	2.63256	2.74267	2.99916	4.41931	2.74246	NAA15	protein_coding	chr4:139301455-139420033:+	gi|17149828|ref|NP_476516.1|	4394	0	N-alpha-acetyltransferase 15, NatA auxiliary subunit [Homo sapiens]	gi|426345497|ref|XM_004040397.1|	6144	0	PREDICTED: Gorilla gorilla gorilla N(alpha)-acetyltransferase 15, NatA auxiliary subunit, transcript variant 1 (NAA15), mRNA	Q8N7I0	53.9	8e-07	Protein GVQW1	.	.	.	.	pfam12569	NARP1	NMDA receptor-regulated protein 1. This domain family is found in eukaryotes, and is approximately 40 amino acids in length. The family is found in association with pfam07719, pfam00515. There is a single completely conserved residue L that may be functionally important. NARP1 is the mammalian homologue of a yeast N-terminal acetyltransferase that regulates entry into the G(0) phase of the cell c…	GO:0007568|aging;GO:0003214|cardiac left ventricle morphogenesis;GO:0007166|cell surface receptor signaling pathway;GO:0007268|synaptic transmission;GO:0042755|eating behavior;GO:0007631|feeding behavior;GO:0007186|G-protein coupled receptor signaling pathway;GO:0060112|generation of ovulation cycle rhythm;GO:0002865|negative regulation of acute inflammatory response to antigenic stimulus;GO:0043…	GO:0005737|cytoplasm;GO:0005887|integral component of plasma membrane;GO:0043005|neuron projection;GO:0005886|plasma membrane;	GO:0004983|neuropeptide Y receptor activity;GO:0001602|pancreatic polypeptide receptor activity;GO:0001601|peptide YY receptor activity;	K00670	E2.3.1.88; peptide alpha-N-acetyltransferase [EC:2.3.1.88]
ENSG00000123560	0.137327	0.108486	0.0954829	1.08197	0.201352	0.327076	0.164344	0.197068	3.05852	0.0814864	PLP1	protein_coding	chrX:103773718-103792619:+	gi|521027133|gb|EPQ08921.1|	1457	0	Myelin proteolipid protein [Myotis brandtii]	gi|426396918|ref|XM_004064628.1|	3073	0	PREDICTED: Gorilla gorilla gorilla proteolipid protein 1, transcript variant 2 (PLP1), mRNA	P23294	186	1e-56	Myelin proteolipid protein	.	.	.	.	pfam01275	Myelin_PLP	Myelin proteolipid protein (PLP or lipophilin).	GO:0014002|astrocyte development;GO:0061564|axon development;GO:0008366|axon ensheathment;GO:0048469|cell maturation;GO:0022010|central nervous system myelination;GO:0010001|glial cell differentiation;GO:0006954|inflammatory response;GO:0007229|integrin-mediated signaling pathway;GO:0042759|long-chain fatty acid biosynthetic process;GO:0042552|myelination;GO:0010628|positive regulation of gene ex…	GO:0005887|integral component of plasma membrane;GO:0043209|myelin sheath;GO:0005886|plasma membrane;	GO:0019911|structural constituent of myelin sheath;GO:0005198|structural molecule activity;	K17271	PLP1; myelin proteolipid protein
ENSG00000128165	0.278857	0.693919	0.135721	0.106987	0.364262	4.11964	6.87827	10.8355	0.0255732	9.575	ADM2	protein_coding	chr22:50481556-50486440:+	gi|47678489|emb|CAG30365.1|	1183	4e-148	dJ579N16.4 [Homo sapiens]	gi|359718925|ref|NM_001253845.1|	3996	0	Homo sapiens adrenomedullin 2 (ADM2), transcript variant 2, mRNA	Q7Z4H4	244	2e-72	ADM2	.	.	.	.	pfam13900	GVQW	Putative binding domain. This short domain is often found nested inside other longer domains. The function is not known, but the domain carries a highly conserved GVQW motif. The members are rich in proline and cysteine. This may be a binding domain.	GO:0007189|adenylate cyclase-activating G-protein coupled receptor signaling pathway;GO:0001525|angiogenesis;GO:0007586|digestion;GO:0007631|feeding behavior;GO:0045776|negative regulation of blood pressure;GO:0045766|positive regulation of angiogenesis;GO:0010628|positive regulation of gene expression;GO:0006468|protein phosphorylation;	GO:0005576|extracellular region;	GO:0032403|protein complex binding;	.	.
ENSG00000257443	0.644537	0.297017	0.190121	0	0.400922	0	0	0.392394	0	0.297462	AC068305.3	antisense	chr12:58920639-59064238:+	gi|591295774|ref|XP_007075083.1|	128	5e-06	PREDICTED: leucine-rich repeats and immunoglobulin-like domains protein 3 [Panthera tigris altaica]	gi|551873712|tpe|HG504870.1|	555	0	TPA: Homo sapiens long non-coding RNA OTTHUMT00000406632.1 (RP11-150C16.1 gene), antisense	.	.	.	.	.	.	.	.	pfam09462	Mus7	Mus7/MMS22 family. This family includes a conserved region from the Mus7 protein. Mus7 is involved in the repair of replication-associated DNA damage in the fission yeast Schizosaccharomyces pombe. Mus7 functions in the same pathway as Mus81, a subunit of the Mus81-Eme1 structure-specific endonuclease, which has been implicated in the repair of the replication-associated DNA damage. The MMS22 pro…	.	.	.	.	.
ENSG00000230082	1.16521	0.536952	0.343704	0.465672	0	0.449685	0.36152	0.354688	3.11669	0.179252	PRRT3-AS1	antisense	chr3:9947404-9954787:+	gi|355559684|gb|EHH16412.1|	124	9e-07	hypothetical protein EGK_11692, partial [Macaca mulatta]	gi|390979630|ref|NR_046734.1|	614	0	Homo sapiens PRRT3 antisense RNA 1 (PRRT3-AS1), long non-coding RNA	Q6UX73	49.3	7e-06	UPF0764 protein C16orf89	.	.	.	.	pfam13900	GVQW	Putative binding domain. This short domain is often found nested inside other longer domains. The function is not known, but the domain carries a highly conserved GVQW motif. The members are rich in proline and cysteine. This may be a binding domain.	.	GO:0005829|cytosol;GO:0070062|extracellular exosome;GO:0016020|membrane;	GO:0042803|protein homodimerization activity;	.	.
ENSG00000173821	3.72075	2.28101	4.11248	5.0099	3.17763	8.40786	12.7633	8.45159	4.94702	5.57239	RNF213	protein_coding	chr17:80260866-80398786:+	gi|578831186|ref|XP_005257602.2|	27326	0	PREDICTED: E3 ubiquitin-protein ligase RNF213 isoform X1 [Homo sapiens]	gi|597709776|ref|NM_001256071.2|	21055	0	Homo sapiens ring finger protein 213 (RNF213), transcript variant 3, mRNA	Q63HN8	1948	0	E3 ubiquitin-protein ligase RNF213	.	.	.	.	pfam13900	GVQW	Putative binding domain. This short domain is often found nested inside other longer domains. The function is not known, but the domain carries a highly conserved GVQW motif. The members are rich in proline and cysteine. This may be a binding domain.	GO:0001525|angiogenesis;GO:2000051|negative regulation of non-canonical Wnt signaling pathway;GO:0051865|protein autoubiquitination;GO:0051260|protein homooligomerization;GO:0000209|protein polyubiquitination;GO:0016567|protein ubiquitination;GO:0002040|sprouting angiogenesis;GO:0006511|ubiquitin-dependent protein catabolic process;	GO:0005737|cytoplasm;GO:0005829|cytosol;GO:0016020|membrane;GO:0005730|nucleolus;	GO:0016887|ATPase activity;GO:0016874|ligase activity;GO:0004842|ubiquitin-protein transferase activity;GO:0008270|zinc ion binding;	.	.
ENSG00000173825	1.77792	0.628134	0.707994	1.27898	1.493	0.219568	0.193068	0.514139	0.108699	0.300863	TIGD3	protein_coding	chr11:65354767-65357613:+	gi|23312394|ref|NP_663771.1|	1998	0	tigger transposable element-derived protein 3 [Homo sapiens]	gi|156523269|ref|NM_145719.2|	1968	0	Homo sapiens tigger transposable element derived 3 (TIGD3), mRNA	Q6B0B8	774	0	Tigger transposable element-derived protein 3	.	.	.	.	pfam03221	HTH_Tnp_Tc5	Tc5 transposase DNA-binding domain.	.	GO:0005634|nucleus;	GO:0003677|DNA binding;	.	.
ENSG00000173826	0	0.0130487	0	0.0135798	0	0.891723	0.303098	12.5671	0	9.12165	KCNH6	protein_coding	chr17:63523334-63548977:+	gi|13540549|ref|NP_110406.1|	4927	0	potassium voltage-gated channel subfamily H member 6 isoform 1 [Homo sapiens]	gi|524550428|ref|NM_030779.3|	3821	0	Homo sapiens potassium channel, voltage gated eag related subfamily H, member 6 (KCNH6), transcript variant 1, mRNA	Q9H252	884	0	Potassium voltage-gated channel subfamily H member 6	CC0285_1	77	1e-14	COG2202	pfam13900	GVQW	Putative binding domain. This short domain is often found nested inside other longer domains. The function is not known, but the domain carries a highly conserved GVQW motif. The members are rich in proline and cysteine. This may be a binding domain.	GO:0042391|regulation of membrane potential;	GO:0005887|integral component of plasma membrane;GO:0005886|plasma membrane;	GO:0005249|voltage-gated potassium channel activity;	K04909	KCNH6; potassium voltage-gated channel Eag-related subfamily H member 6
ENSG00000243064	0	0	0	0	0	0.00515028	0	0.106635	0.0407951	0.00513248	ABCC13	transcribed_unprocessed_pseudogene	chr21:14236206-14362754:+	gi|675751882|ref|XP_008970791.1|	4269	0	PREDICTED: LOW QUALITY PROTEIN: multidrug resistance-associated protein 1-like [Pan paniscus]	gi|19849576|gb|AY063515.1|	4035	0	Homo sapiens ATP-binding cassette protein C13 transcript variant B mRNA, complete cds; alternatively spliced	Q864R9	137	0	Multidrug resistance-associated protein 1	YLL015w	73.2	2e-27	COG1132	pfam00664	ABC_membrane	ABC transporter transmembrane region. This family represents a unit of six transmembrane helices. Many members of the ABC transporter family (pfam00005) have two such regions.	.	GO:0016021|integral component of membrane;	GO:0005524|ATP binding;GO:0042626|ATPase activity, coupled to transmembrane movement of substances;	K05665	ABCC1; ATP-binding cassette, subfamily C (CFTR/MRP), member 1
ENSG00000162981	13.6889	28.7127	36.4226	27.8829	38.0187	4.49858	6.36082	2.50664	0.169557	1.70001	FAM84A	protein_coding	chr2:14632686-14650814:+	gi|426334772|ref|XP_004028911.1|	1594	0	PREDICTED: LOW QUALITY PROTEIN: protein FAM84A [Gorilla gorilla gorilla]	gi|281371407|ref|NM_145175.2|	6355	0	Homo sapiens family with sequence similarity 84, member A (FAM84A), mRNA	Q96KN4	530	8e-171	Protein FAM84A	.	.	.	.	pfam04970	LRAT	Lecithin retinol acyltransferase. The full-length members of this family are representatives of a novel class II tumor-suppressor family, designated as H-REV107-like. This domain is the catalytic N-terminal proline-rich region of the protein. The downstream region is a putative C-terminal transmembrane domain which is found to be crucial for cellular localisation, but not necessary for the enzyme…	GO:0007264|small GTPase mediated signal transduction;	GO:0005622|intracellular;	GO:0005525|GTP binding;	.	.
ENSG00000243069	0.0181215	0.0167015	0	0	0.0084541	0.1091	0.109637	0.0661941	0.0249281	0.133813	ARHGEF26-AS1	processed_transcript	chr3:154024401-154121332:-	gi|646640133|gb|KDQ71563.1|	564	4e-64	hypothetical protein L798_09471 [Zootermopsis nevadensis]	gi|323668301|ref|NR_037901.1|	2598	0	Homo sapiens ARHGEF26 antisense RNA 1 (ARHGEF26-AS1), long non-coding RNA	O00370	228	2e-60	LINE-1 retrotransposable element ORF2 protein	.	.	.	.	pfam13900	GVQW	Putative binding domain. This short domain is often found nested inside other longer domains. The function is not known, but the domain carries a highly conserved GVQW motif. The members are rich in proline and cysteine. This may be a binding domain.	GO:0042138|meiotic DNA double-strand break formation;GO:0007131|reciprocal meiotic recombination;	GO:0005694|chromosome;	.	K18666	ASCC1; activating signal cointegrator complex subunit 1
ENSG00000123569	0.133377	0.245853	0	0.319824	0.373342	0	0	0	0	0	H2BFWT	protein_coding	chrX:104011147-104013687:-	gi|526252790|ref|NP_001002916.3|	921	1e-124	histone H2B type W-T [Homo sapiens]	gi|526252789|ref|NM_001002916.4|	894	0	Homo sapiens H2B histone family, member W, testis-specific (H2BFWT), mRNA	Q7Z2G1	343	6e-118	Histone H2B type W-T	.	.	.	.	pfam00125	Histone	Core histone H2A/H2B/H3/H4.	GO:0006334|nucleosome assembly;	GO:0031965|nuclear membrane;GO:0000788|nuclear nucleosome;	GO:0003677|DNA binding;	K11252	H2B; histone H2B
ENSG00000172197	8.83993	9.52556	5.91108	5.45069	8.09304	6.06388	6.03189	2.03333	2.68197	3.06747	MBOAT1	protein_coding	chr6:20102145-20212399:-	gi|635097070|ref|XP_007971772.1|	2601	0	PREDICTED: lysophospholipid acyltransferase 1 [Chlorocebus sabaeus]	gi|425857178|ref|NM_001080480.2|	1794	0	Homo sapiens membrane bound O-acyltransferase domain containing 1 (MBOAT1), transcript variant 1, mRNA	Q6ZNC8	956	0	Lysophospholipid acyltransferase 1	YOR175c	166	2e-43	COG5202	pfam03062	MBOAT	MBOAT, membrane-bound O-acyltransferase family. The MBOAT (membrane bound O-acyl transferase) family of membrane proteins contains a variety of acyltransferase enzymes. A conserved histidine has been suggested to be the active site residue.	GO:0036152|phosphatidylethanolamine acyl-chain remodeling;GO:0036150|phosphatidylserine acyl-chain remodeling;GO:0008654|phospholipid biosynthetic process;	GO:0005789|endoplasmic reticulum membrane;GO:0016021|integral component of membrane;	GO:0003841|1-acylglycerol-3-phosphate O-acyltransferase activity;GO:0047144|2-acylglycerol-3-phosphate O-acyltransferase activity;	K13517	MBOAT1_2; lysophospholipid acyltransferase 1/2 [EC:2.3.1.51 2.3.1.-]
ENSG00000146918	16.9611	5.63006	9.39961	5.60552	10.1417	1.22486	1.44531	1.40241	1.20493	0.858375	NCAPG2	protein_coding	chr7:158631311-158704829:-	gi|530339581|ref|NP_001268862.1|	6077	0	condensin-2 complex subunit G2 isoform b [Homo sapiens]	gi|530339580|ref|NM_001281933.1|	5253	0	Homo sapiens non-SMC condensin II complex, subunit G2 (NCAPG2), transcript variant 3, mRNA	Q86XI2	2317	0	Condensin-2 complex subunit G2	.	.	.	.	pfam12422	Condensin2nSMC	Condensin II non structural maintenance of chromosomes subunit. This domain family is found in eukaryotes, and is approximately 150 amino acids in length. This family is part of a non-SMC subunit of condensin II which is involved in maintenance of the structural integrity of chromosomes. Condensin II is made up of SMC (structural maintenance of chromosomes) and non-SMC subunits. The non-SMC subun…	GO:0051301|cell division;GO:0030261|chromosome condensation;GO:0001833|inner cell mass cell proliferation;GO:0007067|mitotic nuclear division;	GO:0016020|membrane;GO:0005654|nucleoplasm;	GO:0035064|methylated histone binding;	K11492	NCAPG2, LUZP5; condensin-2 complex subunit G2
ENSG00000204961	0.177528	0.119986	0.0576025	0.0283794	0.0441711	0	0.0110161	0.0162118	0.00542686	0	PCDHA9	protein_coding	chr5:140847463-141012344:+	gi|14165425|ref|NP_114063.1|	4621	0	protocadherin alpha-9 isoform 1 precursor [Homo sapiens]	gi|114841176|ref|NG_000016.2|	6894	0	Homo sapiens protocadherin alpha cluster, complex locus (PCDHA@) on chromosome 5	Q9Y5H5	1531	0	Protocadherin alpha-9	.	.	.	.	pfam08266	Cadherin_2	Cadherin-like. This cadherin domain is usually the most N-terminal copy of the domain.	GO:0007156|homophilic cell adhesion via plasma membrane adhesion molecules;	GO:0016021|integral component of membrane;GO:0005886|plasma membrane;	GO:0005509|calcium ion binding;	K16493	PCDHA; protocadherin alpha
ENSG00000196814	9.21821	9.58316	9.6162	9.58877	9.86402	2.75266	2.93515	1.65047	2.10824	2.16381	MVB12B	protein_coding	chr9:126326849-126507041:+	gi|10440373|dbj|BAB15722.1|	1599	0	FLJ00022 protein [Homo sapiens]	gi|343488515|ref|NM_033446.2|	4816	0	Homo sapiens multivesicular body subunit 12B (MVB12B), transcript variant 1, mRNA	Q9H7P6	364	8e-125	Multivesicular body subunit 12B	.	.	.	.	pfam10240	DUF2464	Protein of unknown function (DUF2464). This is a family of proteins conserved from worms to humans. Members have been annotated as FAM125A proteins, but their function is unknown.	GO:0048524|positive regulation of viral process;GO:0015031|protein transport;GO:0042058|regulation of epidermal growth factor receptor signaling pathway;GO:0043162|ubiquitin-dependent protein catabolic process via the multivesicular body sorting pathway;GO:0019075|virus maturation;	GO:0005829|cytosol;GO:0005769|early endosome;GO:0000813|ESCRT I complex;GO:0070062|extracellular exosome;GO:0005770|late endosome;GO:0031902|late endosome membrane;GO:0005634|nucleus;GO:0005886|plasma membrane;GO:0031982|vesicle;	GO:0008289|lipid binding;	K12186	FAM125; ESCRT-I complex subunit MVB12
ENSG00000204967	0.354879	0.556022	0.0628079	0.0340384	0.732601	0.090392	0.123869	0.109375	0.0162725	0.0737016	PCDHA4	protein_coding	chr5:140806929-141012344:+	gi|62087430|dbj|BAD92162.1|	4626	0	protocadherin alpha 4 isoform 1 precursor variant [Homo sapiens]	gi|114841176|ref|NG_000016.2|	10554	0	Homo sapiens protocadherin alpha cluster, complex locus (PCDHA@) on chromosome 5	Q9UN74	1466	0	Protocadherin alpha-4	.	.	.	.	pfam08266	Cadherin_2	Cadherin-like. This cadherin domain is usually the most N-terminal copy of the domain.	GO:0007155|cell adhesion;GO:0007156|homophilic cell adhesion via plasma membrane adhesion molecules;GO:0007399|nervous system development;	GO:0005887|integral component of plasma membrane;	GO:0005509|calcium ion binding;	K16493	PCDHA; protocadherin alpha
ENSG00000280381	0.0107114	0	0	0.0205478	0.00999425	0.0198424	0.0498503	0.0293449	0.0294694	0.0098869	AC026362.2	TEC	chr12:123087256-123092821:-	gi|119618793|gb|EAW98387.1|	741	1e-86	hCG1780996 [Homo sapiens]	gi|10435884|dbj|AK023831.1|	5186	0	Homo sapiens cDNA FLJ13769 fis, clone PLACE4000222	Q8N7I0	78.2	4e-14	Protein GVQW1	.	.	.	.	pfam13900	GVQW	Putative binding domain. This short domain is often found nested inside other longer domains. The function is not known, but the domain carries a highly conserved GVQW motif. The members are rich in proline and cysteine. This may be a binding domain.	.	GO:0005829|cytosol;GO:0070062|extracellular exosome;GO:0016020|membrane;	GO:0042803|protein homodimerization activity;	.	.
ENSG00000135127	1.44592	0.250493	0.461782	1.16788	2.42434	30.1683	48.6832	27.262	0.11964	23.6318	BICDL1	protein_coding	chr12:119989869-120094494:+	gi|119120918|ref|NP_997194.2|	2298	0	bicaudal D-related protein 1 [Homo sapiens]	gi|119120917|ref|NM_207311.2|	3055	0	Homo sapiens coiled-coil domain containing 64 (CCDC64), mRNA	A0JNT9	97.1	1e-20	BICD family-like cargo adapter 1	.	.	.	.	pfam13900	GVQW	Putative binding domain. This short domain is often found nested inside other longer domains. The function is not known, but the domain carries a highly conserved GVQW motif. The members are rich in proline and cysteine. This may be a binding domain.	GO:0055107|Golgi to secretory granule transport;GO:0031175|neuron projection development;	GO:0005813|centrosome;GO:0005737|cytoplasm;	GO:0034452|dynactin binding;GO:0017137|Rab GTPase binding;	K16756	CCDC64; coiled-coil domain-containing protein 64
ENSG00000135124	3.01788	1.44795	1.37086	1.85732	3.04764	4.11503	8.34543	4.82455	1.22633	5.0181	P2RX4	protein_coding	chr12:121209857-121234106:+	gi|378404897|ref|NP_001243725.1|	1926	0	P2X purinoceptor 4 isoform 1 [Homo sapiens]	gi|24414260|gb|AC069209.38|	4417	0	Homo sapiens 12 BAC RP11-340F14 (Roswell Park Cancer Institute Human BAC Library) complete sequence	Q99571	210	1e-140	P2X purinoceptor 4	.	.	.	.	pfam00864	P2X_receptor	ATP P2X receptor.	GO:0097190|apoptotic signaling pathway;GO:0007596|blood coagulation;GO:0071318|cellular response to ATP;GO:0042118|endothelial cell activation;GO:0034220|ion transmembrane transport;GO:0051899|membrane depolarization;GO:0010614|negative regulation of cardiac muscle hypertrophy;GO:0019228|neuronal action potential;GO:0051928|positive regulation of calcium ion transport;GO:0010524|positive regulati…	GO:0030054|cell junction;GO:0043197|dendritic spine;GO:0070062|extracellular exosome;GO:0005639|integral component of nuclear inner membrane;GO:0005887|integral component of plasma membrane;GO:0005765|lysosomal membrane;GO:0016020|membrane;GO:0043025|neuronal cell body;GO:0048471|perinuclear region of cytoplasm;GO:0005886|plasma membrane;GO:0014069|postsynaptic density;GO:0043195|terminal bouton;	GO:0005524|ATP binding;GO:0045296|cadherin binding;GO:0005507|copper ion binding;GO:0008144|drug binding;GO:0004931|extracellular ATP-gated cation channel activity;GO:0042803|protein homodimerization activity;GO:0001614|purinergic nucleotide receptor activity;GO:0005102|receptor binding;GO:0008270|zinc ion binding;	K05218	P2RX4; P2X purinoceptor 4
ENSG00000164796	0	0	0	0	0	0.0241645	0.00269817	0	0	0	CSMD3	protein_coding	chr8:112222928-113437099:-	gi|38045888|ref|NP_937756.1|	19324	0	CUB and sushi domain-containing protein 3 isoform 1 [Homo sapiens]	gi|38045887|ref|NM_198123.1|	13126	0	Homo sapiens CUB and Sushi multiple domains 3 (CSMD3), transcript variant a, mRNA	Q7Z407	2350	0	CUB and sushi domain-containing protein 3	.	.	.	.	pfam00431	CUB	CUB domain.	.	GO:0016021|integral component of membrane;GO:0005886|plasma membrane;	.	K17495	CSMD; CUB and sushi domain-containing protein
ENSG00000164794	0	0	0	0	0	0.015825	0.0397574	0.0156024	0	0.00788515	KCNV1	protein_coding	chr8:109963645-109975847:-	gi|795584497|ref|XP_011912769.1|	2299	0	PREDICTED: potassium voltage-gated channel subfamily V member 1 isoform X1 [Cercocebus atys]	gi|23196516|gb|AC027451.11|	4958	0	Homo sapiens chromosome 8, clone RP11-696P8, complete sequence	Q5RC10	875	0	Potassium voltage-gated channel subfamily V member 1	DR0830	82.8	8e-16	COG1226	pfam02214	BTB_2	BTB/POZ domain. In voltage-gated K+ channels this domain is responsible for subfamily-specific assembly of alpha-subunits into functional tetrameric channels. In KCTD1 this domain functions as a transcriptional repressor. It also mediates homomultimerization of KCTD1 and interaction of KCTD1 with the transcription factor AP-2-alpha.	GO:0051260|protein homooligomerization;	GO:0008076|voltage-gated potassium channel complex;	GO:0005249|voltage-gated potassium channel activity;	K04934	KCNV1; potassium channel subfamily V member 1
ENSG00000238164	0.0971479	0.0805822	0.0515809	0.0559079	0.14503	1.08877	1.28402	0.603265	0.445459	0.484218	AL139246.5	antisense	chr1:2549920-2557031:-	gi|34535948|dbj|BAC87484.1|	656	1e-75	unnamed protein product [Homo sapiens]	gi|8977901|emb|AL359943.1|	3594	0	Homo sapiens mRNA; cDNA DKFZp762D186 (from clone DKFZp762D186)	Q8N2A0	77.8	1e-16	Putative uncharacterized protein encoded by LINC00269	.	.	.	.	pfam03157	Glutenin_hmw	High molecular weight glutenin subunit. Members of this family include high molecular weight subunits of glutenin. This group of gluten proteins is thought to be largely responsible for the elastic properties of gluten, and hence, doughs. Indeed, glutenin high molecular weight subunits are classified as elastomeric proteins, because the glutenin network can withstand significant deformations with…	.	GO:0005622|intracellular;	GO:0008270|zinc ion binding;	.	.
ENSG00000230358	0.865098	0.132885	0.0637952	0.345734	0.403589	0.534184	0.201306	0.460837	0.132226	0.0665423	SPDYE21P	unprocessed_pseudogene	chr7:67279778-67286230:+	gi|182702219|sp|A6NIY4.2|SPDE5_HUMAN	321	2e-103	RecName: Full=Putative speedy protein E5	gi|30795187|ref|NM_175064.2|	736	0	Homo sapiens speedy/RINGO cell cycle regulator family member E1 (SPDYE1), mRNA	A6NIY4	65.5	6e-11	Putative speedy protein E5	.	.	.	.	pfam11357	Spy1	Cell cycle regulatory protein. Speedy (Spy1) is a cell cycle regulatory protein which activates CDK2, the major kinase that allows progression through G1/S phase and further replication events. Spy1 expression overcomes a p27-induced cell cycle arrest to allow for DNA synthesis, so cell cycle progression occurs due to an interaction between Spy1 and p27. Spy1 is also known as Ringo protein A.	GO:0045859|regulation of protein kinase activity;	.	GO:0019901|protein kinase binding;	.	.
ENSG00000230359	1.06411	0.21794	0.496983	0.198459	0.358534	0.410669	0.19259	0.242936	0.162644	0.763933	TPI1P2	transcribed_processed_pseudogene	chr7:129055223-129057239:+	gi|51094858|gb|EAL24104.1|	713	7e-123	similar to Triosephosphate isomerase (TIM) [Homo sapiens]	gi|301336146|ref|NG_023428.1|	2017	0	Homo sapiens transportin 3 (TNPO3), RefSeqGene on chromosome 7	P60174	184	2e-117	Triosephosphate isomerase	SPCC24B10.21	151	2e-46	COG0149	pfam00121	TIM	Triosephosphate isomerase.	GO:0006094|gluconeogenesis;GO:0006096|glycolytic process;GO:0006098|pentose-phosphate shunt;	.	GO:0004807|triose-phosphate isomerase activity;	K01803	TPI, tpiA; triosephosphate isomerase (TIM) [EC:5.3.1.1]
ENSG00000230356	0	0	0	0	0	0.398599	0.0924376	0.0302302	0	0.213889	NCAPD2P1	processed_pseudogene	chr7:34750253-34752053:-	gi|594084611|ref|XP_006065860.1|	1061	0	PREDICTED: condensin complex subunit 1 isoform X1 [Bubalus bubalis]	gi|302486243|ref|NG_026451.1|	1801	0	Homo sapiens non-SMC condensin I complex, subunit D2 pseudogene 1 (NCAPD2P1) on chromosome 7	Q15021	157	6e-127	Condensin complex subunit 1	YLR272c	109	4e-24	COG5098	pfam12717	Cnd1	non-SMC mitotic condensation complex subunit 1. The three non-SMC (structural maintenance of chromosomes) subunits of the mitotic condensation complex are Cnd1-3. The whole complex is essential for viability and the condensing of chromosomes in mitosis.	GO:0051301|cell division;GO:0051304|chromosome separation;GO:0010032|meiotic chromosome condensation;GO:0007076|mitotic chromosome condensation;	GO:0000793|condensed chromosome;GO:0000779|condensed chromosome, centromeric region;GO:0000796|condensin complex;GO:0000797|condensin core heterodimer;GO:0005737|cytoplasm;GO:0005829|cytosol;GO:0016020|membrane;GO:0000799|nuclear condensin complex;GO:0005654|nucleoplasm;GO:0005634|nucleus;	GO:0003682|chromatin binding;GO:0042393|histone binding;	K06677	YCS4, CNAP1, CAPD2; condensin complex subunit 1
ENSG00000235186	0.187483	0	0.497723	0	0	0.347304	0	0	0	0.346104	AC103563.8	unprocessed_pseudogene	chr2:94991880-94994362:+	.	.	.	.	gi|19310354|gb|AC103563.5|	161	1e-77	Homo sapiens BAC clone RP11-708D7 from 2, complete sequence	.	.	.	.	.	.	.	.	pfam09804	DUF2347	Uncharacterized conserved protein (DUF2347). Members of this family of hypothetical proteins have no known function.	.	.	.	.	.
ENSG00000180509	0.0208716	0.00961808	0.0184697	0.0400381	0.00973709	0.695945	0.203984	0.209659	0.162696	0.626113	KCNE1	protein_coding	chr21:34446688-34512275:-	gi|795587202|ref|XP_011724448.1|	840	1e-111	PREDICTED: potassium voltage-gated channel subfamily E member 1 isoform X1 [Macaca nemestrina]	gi|594140637|ref|NM_001270402.2|	3347	0	Homo sapiens potassium voltage-gated channel, Isk-related family, member 1 (KCNE1), transcript variant 5, mRNA	P15382	272	8e-84	Potassium voltage-gated channel subfamily E member 1	.	.	.	.	pfam02060	ISK_Channel	Slow voltage-gated potassium channel.	GO:0010468|regulation of gene expression;	GO:0005634|nucleus;	GO:0051213|dioxygenase activity;GO:0071558|histone demethylase activity (H3-K27 specific);GO:0046872|metal ion binding;	K04894	KCNE1; potassium voltage-gated channel Isk-related subfamily E member 1
ENSG00000143155	19.4412	19.2489	30.7376	16.5338	37.0565	9.24356	13.5976	11.7005	9.47484	12.2708	TIPRL	protein_coding	chr1:168178933-168202114:+	gi|23097250|ref|NP_690866.1|	1331	3e-173	TIP41-like protein isoform 1 [Homo sapiens]	gi|564730580|ref|NM_152902.4|	3032	0	Homo sapiens TOR signaling pathway regulator (TIPRL), transcript variant 1, mRNA	O75663	336	1e-114	TIP41-like protein	.	.	.	.	pfam04176	TIP41	TIP41-like family. The TOR signalling pathway activates a cell-growth program in response to nutrients. TIP41 interacts with TAP42 and negatively regulates the TOR signaling pathway.	GO:0000077|DNA damage checkpoint;GO:0034048|negative regulation of protein phosphatase type 2A activity;	GO:0005737|cytoplasm;GO:0043231|intracellular membrane-bounded organelle;	.	K17607	TIPRL, TIP41; type 2A phosphatase activator TIP41
ENSG00000100092	1.08224	2.32438	1.63321	1.659	1.77613	0.366949	0.629584	0.335315	0.381045	0.214057	SH3BP1	protein_coding	chr22:37634654-37666932:+	gi|426394408|ref|XP_004063489.1|	2949	0	PREDICTED: SH3 domain-binding protein 1 [Gorilla gorilla gorilla]	gi|34533536|dbj|AK126873.1|	3114	0	Homo sapiens cDNA FLJ44925 fis, clone BRAMY3014613, highly similar to Homo sapiens SH3-domain binding protein 1 (SH3BP1)	Q9Y3L3	419	3e-140	SH3 domain-binding protein 1	.	.	.	.	pfam00620	RhoGAP	RhoGAP domain. GTPase activator proteins towards Rho/Rac/Cdc42-like small GTPases.	GO:0007165|signal transduction;	GO:0005737|cytoplasm;	GO:0005096|GTPase activator activity;	.	.
ENSG00000234585	15.1787	5.01822	4.58946	10.2699	7.7198	3.33863	4.44513	2.41668	3.20801	1.85307	CCT6P3	transcribed_unprocessed_pseudogene	chr7:65038354-65074713:+	gi|724908875|ref|XP_010378836.1|	770	3e-90	PREDICTED: T-complex protein 1 subunit zeta isoform X2 [Rhinopithecus roxellana]	gi|34368232|emb|BX649060.1|	3651	0	Homo sapiens mRNA; cDNA DKFZp779B0634 (from clone DKFZp779B0634)	Q5RCD2	187	7e-115	T-complex protein 1 subunit zeta	.	.	.	.	pfam00118	Cpn60_TCP1	TCP-1/cpn60 chaperonin family. This family includes members from the HSP60 chaperone family and the TCP-1 (T-complex protein) family.	GO:0006457|protein folding;	GO:0005832|chaperonin-containing T-complex;	GO:0005524|ATP binding;	K09498	CCT6; T-complex protein 1 subunit zeta
ENSG00000234584	0.109394	0.100822	0	1.88866	0.10207	0.405294	0.712759	0.599391	0.300967	0.504867	AC019186.1	lincRNA	chr2:157725708-157736005:-	.	.	.	.	gi|551847364|tpe|HG494773.1|	545	0	TPA: Homo sapiens long non-coding RNA OTTHUMT00000333003.1 (AC019186.1 gene), lincRNA	.	.	.	.	.	.	.	.	pfam01533	Tospo_nucleocap	Tospovirus nucleocapsid protein. The tospovirus genome consists of three linear ssRNA segments, denoted L, M and S complexed with the nucleocapsid protein. The S RNA encodes the nucleocapsid protein and another non-structural protein.	.	.	.	.	.
ENSG00000214814	0.0295586	0.0454041	0.00871899	1.03955	0.0459659	0.146016	0.00917094	0.521862	0.00903579	2.85566	FER1L6	protein_coding	chr8:123851987-124120061:+	gi|767953453|ref|XP_011515533.1|	9207	0	PREDICTED: fer-1-like protein 6 isoform X2 [Homo sapiens]	gi|119120883|ref|NM_001039112.2|	6051	0	Homo sapiens fer-1-like family member 6 (FER1L6), mRNA	Q2WGJ9	3540	0	Fer-1-like protein 6	.	.	.	.	pfam08151	FerI	FerI (NUC094) domain. This domain is present in proteins of the Ferlin family. It is often located between two C2 domains.	.	GO:0016021|integral component of membrane;	.	.	.
ENSG00000118526	15.8252	15.4304	10.1668	3.36749	7.68842	11.2845	4.35314	3.1224	0.360419	5.97343	TCF21	protein_coding	chr6:133889138-133895553:+	gi|38202237|ref|NP_003197.2|	707	5e-82	transcription factor 21 [Homo sapiens]	gi|378925622|ref|NG_032121.1|	3839	0	Homo sapiens transcription factor 21 (TCF21), RefSeqGene (LRG_446) on chromosome 6	O43680	276	2e-83	Transcription factor 21	.	.	.	.	pfam00010	HLH	Helix-loop-helix DNA-binding domain.	GO:0001658|branching involved in ureteric bud morphogenesis;GO:0014707|branchiomeric skeletal muscle development;GO:0060435|bronchiole development;GO:0060539|diaphragm development;GO:0048557|embryonic digestive tract morphogenesis;GO:0030855|epithelial cell differentiation;GO:0048732|gland development;GO:0032835|glomerulus development;GO:0001822|kidney development;GO:0048286|lung alveolus develop…	GO:0005634|nucleus;	GO:0050681|androgen receptor binding;GO:0043425|bHLH transcription factor binding;GO:0070888|E-box binding;GO:0046983|protein dimerization activity;GO:0001077|transcriptional activator activity, RNA polymerase II core promoter proximal region sequence-specific binding;GO:0001078|transcriptional repressor activity, RNA polymerase II core promoter proximal region sequence-specific binding;	.	.
ENSG00000118523	132.494	6.88319	194.817	13.2021	26.8746	387.234	79.9541	124.299	112.32	82.6751	CTGF	protein_coding	chr6:131948176-131951373:-	gi|116241320|sp|P29279.2|CTGF_HUMAN	1808	0	RecName: Full=Connective tissue growth factor; AltName: Full=CCN family member 2; AltName: Full=Hypertrophic chondrocyte-specific protein 24; AltName: Full=Insulin-like growth factor-binding protein 8; Short=IBP-8; Short=IGF-binding protein 8; Short=IGFBP-8; Flags: Precursor	gi|98986335|ref|NM_001901.2|	2330	0	Homo sapiens connective tissue growth factor (CTGF), mRNA	P29279	701	0	Connective tissue growth factor	.	.	.	.	pfam00007	Cys_knot	Cystine-knot domain. The family comprises glycoprotein hormones and the C-terminal domain of various extracellular proteins. It is believed to be involved in disulfide-linked dimerization.	GO:0007568|aging;GO:0001525|angiogenesis;GO:0001502|cartilage condensation;GO:0007155|cell adhesion;GO:0030154|cell differentiation;GO:0016477|cell migration;GO:0007267|cell-cell signaling;GO:0007160|cell-matrix adhesion;GO:0035988|chondrocyte proliferation;GO:0060401|cytosolic calcium ion transport;GO:0071897|DNA biosynthetic process;GO:0008544|epidermis development;GO:0070278|extracellular matr…	GO:0005938|cell cortex;GO:0005801|cis-Golgi network;GO:0005829|cytosol;GO:0005576|extracellular region;GO:0005615|extracellular space;GO:0005794|Golgi apparatus;GO:0043231|intracellular membrane-bounded organelle;GO:0048471|perinuclear region of cytoplasm;GO:0005886|plasma membrane;GO:0005578|proteinaceous extracellular matrix;	GO:0008201|heparin binding;GO:0005520|insulin-like growth factor binding;GO:0005178|integrin binding;GO:0008022|protein C-terminus binding;	K06827	CTGF; connective tissue growth factor
ENSG00000118520	0.728179	0.755012	0.161095	0.407421	0.339713	0.674458	0.423613	0.166243	0.47302	0.0560107	ARG1	protein_coding	chr6:131573144-131584332:+	gi|346986435|ref|NP_001231367.1|	1724	0	arginase-1 isoform 1 [Homo sapiens]	gi|397514888|ref|XM_003827655.1|	1493	0	PREDICTED: Pan paniscus arginase 1 (ARG1), mRNA	P05089	40.4	7e-34	Arginase-1	SPAC3H1.07	234	4e-71	COG0010	pfam00491	Arginase	Arginase family.	GO:0007568|aging;GO:0006527|arginine catabolic process;GO:0019547|arginine catabolic process to ornithine;GO:0071549|cellular response to dexamethasone stimulus;GO:0071377|cellular response to glucagon stimulus;GO:0070301|cellular response to hydrogen peroxide;GO:0071353|cellular response to interleukin-4;GO:0071222|cellular response to lipopolysaccharide;GO:0071560|cellular response to transform…	GO:0005737|cytoplasm;GO:0005829|cytosol;GO:0070062|extracellular exosome;GO:0005615|extracellular space;GO:0005741|mitochondrial outer membrane;GO:0043005|neuron projection;GO:0043025|neuronal cell body;GO:0005634|nucleus;	GO:0004053|arginase activity;GO:0030145|manganese ion binding;	K01476	E3.5.3.1, rocF, arg; arginase [EC:3.5.3.1]
ENSG00000093010	4.71678	6.19819	4.35678	14.541	0.546107	16.7843	22.881	13.8129	9.25117	10.6248	COMT	protein_coding	chr22:19941607-19969975:+	gi|768023409|ref|XP_011528188.1|	1471	0	PREDICTED: catechol O-methyltransferase isoform X2 [Homo sapiens]	gi|426393541|ref|XM_004063029.1|	2307	0	PREDICTED: Gorilla gorilla gorilla catechol-O-methyltransferase, transcript variant 1 (COMT), mRNA	P21964	221	1e-71	Catechol O-methyltransferase	MT1743	141	1e-36	COG4122	pfam13900	GVQW	Putative binding domain. This short domain is often found nested inside other longer domains. The function is not known, but the domain carries a highly conserved GVQW motif. The members are rich in proline and cysteine. This may be a binding domain.	GO:0016036|cellular response to phosphate starvation;GO:0032502|developmental process;GO:0042420|dopamine catabolic process;GO:0008210|estrogen metabolic process;GO:0007565|female pregnancy;GO:0007612|learning;GO:0032259|methylation;GO:0048609|multicellular organismal reproductive process;GO:0045963|negative regulation of dopamine metabolic process;GO:0035814|negative regulation of renal sodium e…	GO:0030424|axon;GO:0044297|cell body;GO:0005829|cytosol;GO:0043197|dendritic spine;GO:0070062|extracellular exosome;GO:0016021|integral component of membrane;GO:0016020|membrane;GO:0005739|mitochondrion;GO:0005886|plasma membrane;GO:0045211|postsynaptic membrane;	GO:0016206|catechol O-methyltransferase activity;GO:0000287|magnesium ion binding;GO:0008168|methyltransferase activity;GO:0008171|O-methyltransferase activity;	K00545	COMT; catechol O-methyltransferase [EC:2.1.1.6]
ENSG00000238290	0	0.0806479	0.206492	0.0559535	0.0544305	0.162098	0.0271494	0.106545	0.0802479	0.0269229	AL034417.2	lincRNA	chr1:8026738-8122702:+	gi|34526288|dbj|BAC85219.1|	294	2e-27	unnamed protein product [Homo sapiens]	gi|551895194|tpe|HG491668.1|	2044	0	TPA: Homo sapiens long non-coding RNA OTTHUMT00000004926.1 (RP11-431K24.1 gene), lincRNA	Q8N2A0	83.6	1e-16	Putative uncharacterized protein encoded by LINC00269	.	.	.	.	pfam13900	GVQW	Putative binding domain. This short domain is often found nested inside other longer domains. The function is not known, but the domain carries a highly conserved GVQW motif. The members are rich in proline and cysteine. This may be a binding domain.	.	GO:0016021|integral component of membrane;GO:0031966|mitochondrial membrane;GO:0070469|respiratory chain;	GO:0008137|NADH dehydrogenase (ubiquinone) activity;	.	.
ENSG00000164867	0.901356	1.10764	1.01033	0.316998	0.822319	3.48786	3.05759	1.99377	4.67493	1.40511	NOS3	protein_coding	chr7:150990995-151014588:+	gi|795607814|ref|XP_011728085.1|	5607	0	PREDICTED: nitric oxide synthase, endothelial isoform X3 [Macaca nemestrina]	gi|231571207|ref|NM_000603.4|	4327	0	Homo sapiens nitric oxide synthase 3 (endothelial cell) (NOS3), transcript variant 1, mRNA	P29474	264	5e-81	Nitric oxide synthase, endothelial	BH0823	301	2e-90	COG4362	pfam02898	NO_synthase	Nitric oxide synthase, oxygenase domain.	GO:0001525|angiogenesis;GO:0006527|arginine catabolic process;GO:0001974|blood vessel remodeling;GO:0045454|cell redox homeostasis;GO:0043542|endothelial cell migration;GO:0001701|in utero embryonic development;GO:0031663|lipopolysaccharide-mediated signaling pathway;GO:0030324|lung development;GO:0007005|mitochondrion organization;GO:0045776|negative regulation of blood pressure;GO:0051926|negat…	GO:0005901|caveola;GO:0005737|cytoplasm;GO:0005856|cytoskeleton;GO:0005829|cytosol;GO:0030666|endocytic vesicle membrane;GO:0000139|Golgi membrane;GO:0005634|nucleus;GO:0005886|plasma membrane;	GO:0003785|actin monomer binding;GO:0034618|arginine binding;GO:0046870|cadmium ion binding;GO:0050660|flavin adenine dinucleotide binding;GO:0010181|FMN binding;GO:0020037|heme binding;GO:0005506|iron ion binding;GO:0050661|NADP binding;GO:0004517|nitric-oxide synthase activity;GO:0034617|tetrahydrobiopterin binding;	K13242	NOS3; nitric-oxide synthase, endothelial [EC:1.14.13.39]
ENSG00000235453	0.71687	0.385408	0.132161	0.315145	0.418046	0.608651	0.36143	0.272769	0.164355	0.0275704	SMIM27	protein_coding	chr9:32551144-32567005:+	gi|119578949|gb|EAW58545.1|	749	2e-96	hCG1811779, isoform CRA_b, partial [Homo sapiens]	gi|300116302|ref|NR_033991.1|	1003	0	Homo sapiens TOPORS antisense RNA 1 (TOPORS-AS1), transcript variant 1, long non-coding RNA	O76075	78.6	8e-80	DNA fragmentation factor subunit beta	.	.	.	.	pfam09230	DFF40	DNA fragmentation factor 40 kDa. Members of this family of eukaryotic apoptotic proteins induce DNA fragmentation and chromatin condensation during apoptosis.	GO:0030263|apoptotic chromosome condensation;GO:0006309|apoptotic DNA fragmentation;	GO:0005829|cytosol;GO:0000790|nuclear chromatin;GO:0005730|nucleolus;GO:0005654|nucleoplasm;GO:0005634|nucleus;	GO:0004536|deoxyribonuclease activity;GO:0019899|enzyme binding;	K02311	DFFB, DFF40; DNA fragmentation factor, 40 kD, beta subunit [EC:3.-.-.-]
ENSG00000187257	11.8395	5.10134	7.84863	7.28495	10.0819	3.99255	3.38844	2.13064	3.24745	3.60455	RSBN1L	protein_coding	chr7:77696443-77783022:+	gi|114614200|ref|XP_519169.2|	3435	0	PREDICTED: round spermatid basic protein 1-like protein [Pan troglodytes]	gi|19033946|gb|AC004955.3|	4495	0	Homo sapiens PAC clone RP5-1087M19 from 7, complete sequence	Q6PCB5	326	8e-105	Round spermatid basic protein 1-like protein	.	.	.	.	pfam13900	GVQW	Putative binding domain. This short domain is often found nested inside other longer domains. The function is not known, but the domain carries a highly conserved GVQW motif. The members are rich in proline and cysteine. This may be a binding domain.	.	GO:0005634|nucleus;	.	.	.
ENSG00000166794	24.7713	27.4309	27.0833	56.5261	18.1642	30.168	38.6508	32.0799	23.4324	24.2468	PPIB	protein_coding	chr15:64155812-64163205:-	gi|4758950|ref|NP_000933.1|	1043	1e-139	peptidyl-prolyl cis-trans isomerase B precursor [Homo sapiens]	gi|164695244|dbj|AK311074.1|	1183	0	Homo sapiens cDNA, FLJ18116	P23284	204	9e-62	Peptidyl-prolyl cis-trans isomerase B	.	.	.	.	pfam00160	Pro_isomerase	Cyclophilin type peptidyl-prolyl cis-trans isomerase/CLD. The peptidyl-prolyl cis-trans isomerases, also known as cyclophilins, share this domain of about 109 amino acids. Cyclophilins have been found in all organisms studied so far and catalyse peptidyl-prolyl isomerization during which the peptide bond preceding proline (the peptidyl-prolyl bond) is stabilized in the cis conformation. Mammalian…	GO:0060348|bone development;GO:0061077|chaperone-mediated protein folding;GO:0044829|positive regulation by host of viral genome replication;GO:0044794|positive regulation by host of viral process;GO:0040018|positive regulation of multicellular organism growth;GO:0000413|protein peptidyl-prolyl isomerization;GO:0050821|protein stabilization;	GO:0005783|endoplasmic reticulum;GO:0034663|endoplasmic reticulum chaperone complex;GO:0005788|endoplasmic reticulum lumen;GO:0070062|extracellular exosome;GO:0005925|focal adhesion;GO:0032991|macromolecular complex;GO:0042470|melanosome;GO:0016020|membrane;GO:0005634|nucleus;GO:0048471|perinuclear region of cytoplasm;GO:0005790|smooth endoplasmic reticulum;	GO:0042277|peptide binding;GO:0003755|peptidyl-prolyl cis-trans isomerase activity;GO:0044822|poly(A) RNA binding;GO:0032403|protein complex binding;GO:0070063|RNA polymerase binding;GO:0051082|unfolded protein binding;	K03768	PPIB, ppiB; peptidyl-prolyl cis-trans isomerase B (cyclophilin B) [EC:5.2.1.8]
ENSG00000170846	10.193	8.59027	7.78073	10.3051	7.75408	5.16703	5.34206	4.33964	2.71588	3.15731	AC093323.1	lincRNA	chr4:6673451-6676047:+	gi|119619736|gb|EAW99330.1|	260	1e-23	hCG2005374 [Homo sapiens]	gi|551852464|tpe|HG496702.1|	2311	0	TPA: Homo sapiens long non-coding RNA OTTHUMT00000246832.2 (AC093323.3 gene), lincRNA	.	.	.	.	.	.	.	.	pfam15155	MRFAP1	MORF4 family-associated protein1. This family of proteins is found in eukaryotes. Proteins in this family are typically between and 127 amino acids in length.	.	.	.	.	.
ENSG00000166796	0.0284581	0.0524564	0	0.0272957	0	0.105434	0.0264885	0.233891	0.104393	0.131338	LDHC	protein_coding	chr11:18412307-18452058:+	gi|4504973|ref|NP_002292.1|	1622	0	L-lactate dehydrogenase C chain [Homo sapiens]	gi|297268285|ref|XM_001082436.2|	1477	0	PREDICTED: Macaca mulatta lactate dehydrogenase C, transcript variant 1 (LDHC), mRNA	P07864	234	2e-74	L-lactate dehydrogenase C chain	CAC0267	234	2e-69	COG0039	pfam00056	Ldh_1_N	lactate/malate dehydrogenase, NAD binding domain. L-lactate dehydrogenases are metabolic enzymes which catalyse the conversion of L-lactate to pyruvate, the last step in anaerobic glycolysis. L-2-hydroxyisocaproate dehydrogenases are also members of the family. Malate dehydrogenases catalyse the interconversion of malate to oxaloacetate. The enzyme participates in the citric acid cycle. L-lactate…	GO:0005975|carbohydrate metabolic process;GO:0019752|carboxylic acid metabolic process;	GO:0005737|cytoplasm;	GO:0004459|L-lactate dehydrogenase activity;	K00016	LDH, ldh; L-lactate dehydrogenase [EC:1.1.1.27]
ENSG00000166797	12.8721	17.2293	17.2167	21.0642	14.8295	16.2456	20.5556	21.401	8.78594	17.754	FAM96A	protein_coding	chr15:64072559-64094018:-	gi|847017943|ref|XP_012804702.1|	752	1e-94	PREDICTED: MIP18 family protein FAM96A [Jaculus jaculus]	gi|574286888|ref|NM_001289108.1|	1536	0	Homo sapiens family with sequence similarity 96, member A (FAM96A), transcript variant 3, mRNA	Q9DCL2	66.6	9e-13	MIP18 family protein FAM96A	SPAC144.16	109	2e-27	COG5133	pfam13900	GVQW	Putative binding domain. This short domain is often found nested inside other longer domains. The function is not known, but the domain carries a highly conserved GVQW motif. The members are rich in proline and cysteine. This may be a binding domain.	GO:0007059|chromosome segregation;GO:0016226|iron-sulfur cluster assembly;	GO:0005737|cytoplasm;GO:0005654|nucleoplasm;GO:0005634|nucleus;	GO:0046872|metal ion binding;	.	.
ENSG00000166793	2.28587	4.04103	1.70342	0.987265	2.19519	0.222866	0.883414	0.31739	0.2697	0.0740321	YPEL4	protein_coding	chr11:57645087-57649944:-	gi|537146482|gb|ERE69964.1|	832	2e-105	protein yippee-like 4-like protein [Cricetulus griseus]	gi|34530398|dbj|AK124577.1|	4000	0	Homo sapiens cDNA FLJ42586 fis, clone BRACE3009297, highly similar to Protein yippee-like 4	Q96NS1	268	1e-81	Protein yippee-like 4	.	.	.	.	pfam03226	Yippee-Mis18	Yippee zinc-binding/DNA-binding /Mis18, centromere assembly. This family includes both Yippee-type proteins and Mis18 kinetochore proteins. Yippee are putative zinc-binding/DNA-binding proteins. Mis18 are proteins involved in the priming of centromeres for recruiting CENP-A. Mis18-alpha and beta form part of a small complex with Mis18-binding protein. Mis18-alpha is found to interact with DNA de-…	.	GO:0005730|nucleolus;	GO:0046872|metal ion binding;	.	.
ENSG00000077152	28.0464	32.4529	33.0423	32.2703	82.4757	2.22959	1.45898	3.32291	0.616063	1.39514	UBE2T	protein_coding	chr1:202331657-202341980:-	gi|572153200|pdb|4CCG|A	1059	6e-143	Chain A, Structure Of An E2-e3 Complex	gi|209969667|ref|NM_014176.3|	908	0	Homo sapiens ubiquitin-conjugating enzyme E2T (UBE2T), transcript variant 1, mRNA	Q32LD2	66.6	1e-46	Ubiquitin-conjugating enzyme E2 T	SPAC11E3.04c	140	1e-39	COG5078	pfam00179	UQ_con	Ubiquitin-conjugating enzyme. Proteins destined for proteasome-mediated degradation may be ubiquitinated. Ubiquitination follows conjugation of ubiquitin to a conserved cysteine residue of UBC homologues. TSG101 is one of several UBC homologues that lacks this active site cysteine.	GO:0006974|cellular response to DNA damage stimulus;GO:0006281|DNA repair;GO:0051865|protein autoubiquitination;GO:0070979|protein K11-linked ubiquitination;GO:0044314|protein K27-linked ubiquitination;GO:0035519|protein K29-linked ubiquitination;GO:0070936|protein K48-linked ubiquitination;GO:0085020|protein K6-linked ubiquitination;GO:0070534|protein K63-linked ubiquitination;GO:0006513|protein…	GO:0005737|cytoplasm;GO:0005634|nucleus;	GO:0005524|ATP binding;GO:0003682|chromatin binding;GO:0061631|ubiquitin conjugating enzyme activity;GO:0061630|ubiquitin protein ligase activity;GO:0031625|ubiquitin protein ligase binding;GO:0004842|ubiquitin-protein transferase activity;	K13960	UBE2T, HSPC150; ubiquitin-conjugating enzyme E2 T [EC:2.3.2.23]
ENSG00000077150	6.43531	6.78886	6.27126	8.03439	5.18566	13.7068	34.0707	17.1202	13.3641	5.53496	NFKB2	protein_coding	chr10:102394110-102402529:+	gi|117320531|ref|NP_001070962.1|	4016	0	nuclear factor NF-kappa-B p100 subunit isoform a [Homo sapiens]	gi|570359558|ref|NM_001288724.1|	3410	0	Homo sapiens nuclear factor of kappa light polypeptide gene enhancer in B-cells 2 (p49/p100) (NFKB2), transcript variant 3, mRNA	Q00653	54.3	2e-07	Nuclear factor NF-kappa-B p100 subunit	all2748	74.7	5e-13	COG0666	pfam00554	RHD	Rel homology domain (RHD). Proteins containing the Rel homology domain (RHD) are eukaryotic transcription factors. The RHD is composed of two structural domains. This is the N-terminal domain that is similar to that found in P53. The C-terminal domain has an immunoglobulin-like fold (See pfam01833) that binds to DNA.	GO:0007568|aging;GO:0030198|extracellular matrix organization;GO:0002268|follicular dendritic cell differentiation;GO:0002467|germinal center formation;GO:0007249|I-kappaB kinase/NF-kappaB signaling;GO:0006954|inflammatory response;GO:0045087|innate immune response;GO:0000122|negative regulation of transcription from RNA polymerase II promoter;GO:0038061|NIK/NF-kappaB signaling;GO:0051092|positiv…	GO:0033257|Bcl3/NF-kappaB2 complex;GO:0005737|cytoplasm;GO:0005829|cytosol;GO:0005654|nucleoplasm;GO:0005634|nucleus;	GO:0003682|chromatin binding;GO:0000978|RNA polymerase II core promoter proximal region sequence-specific DNA binding;GO:0003713|transcription coactivator activity;GO:0003700|transcription factor activity, sequence-specific DNA binding;GO:0001077|transcriptional activator activity, RNA polymerase II core promoter proximal region sequence-specific binding;	K04469	NFKB2; nuclear factor of kappa light polypeptide gene enhancer in B-cells 2
ENSG00000100479	7.30366	7.80988	4.90986	5.94099	6.90879	0.822246	1.08921	0.847531	0.462568	0.670422	POLE2	protein_coding	chr14:49643555-49688422:-	gi|32189369|ref|NP_002683.2|	2734	0	DNA polymerase epsilon subunit 2 isoform 1 [Homo sapiens]	gi|309747077|ref|NM_002692.3|	1776	0	Homo sapiens polymerase (DNA directed), epsilon 2, accessory subunit (POLE2), transcript variant 1, mRNA	P56282	300	1e-97	DNA polymerase epsilon subunit 2	.	.	.	.	pfam04042	DNA_pol_E_B	DNA polymerase alpha/epsilon subunit B. This family contains a number of DNA polymerase subunits. The B subunit of the DNA polymerase alpha plays an essential role at the initial stage of DNA replication in S. cerevisiae and is phosphorylated in a cell cycle-dependent manner. DNA polymerase epsilon is essential for cell viability and chromosomal DNA replication in budding yeast. In addition, DNA …	GO:0006261|DNA-dependent DNA replication;GO:0042276|error-prone translesion synthesis;	GO:0008622|epsilon DNA polymerase complex;GO:0005654|nucleoplasm;	GO:0003677|DNA binding;GO:0003887|DNA-directed DNA polymerase activity;	K02325	POLE2; DNA polymerase epsilon subunit 2 [EC:2.7.7.7]
ENSG00000100478	1.61781	1.58233	1.27824	2.12967	1.46329	1.22323	1.15243	0.889446	0.454179	1.20377	AP4S1	protein_coding	chr14:31025106-31096450:+	gi|21361394|ref|NP_009008.2|	852	2e-106	AP-4 complex subunit sigma-1 isoform 1 [Homo sapiens]	gi|361050335|ref|NM_001254728.1|	4595	0	Homo sapiens adaptor-related protein complex 4, sigma 1 subunit (AP4S1), transcript variant 5, mRNA	Q9Y587	270	6e-91	AP-4 complex subunit sigma-1	SPAP27G11.06c	122	3e-33	COG5030	pfam01217	Clat_adaptor_s	Clathrin adaptor complex small chain.	.	GO:0005905|coated pit;GO:0031904|endosome lumen;GO:0032588|trans-Golgi network membrane;	GO:0008565|protein transporter activity;GO:0005215|transporter activity;	K12403	AP4S1; AP-4 complex subunit sigma-1
ENSG00000100473	1.76175	1.79063	2.73919	0.268472	0.952482	0.259255	0.245207	0.796898	0.513386	1.70213	COCH	protein_coding	chr14:30874514-30895065:+	gi|4758022|ref|NP_004077.1|	2827	0	cochlin precursor [Homo sapiens]	gi|34528889|dbj|AK123362.1|	2675	0	Homo sapiens cDNA FLJ41368 fis, clone BRCAN2006063, highly similar to COCHLIN PRECURSOR	O43405	357	1e-118	Cochlin	.	.	.	.	pfam00092	VWA	von Willebrand factor type A domain.	GO:0042742|defense response to bacterium;GO:0045089|positive regulation of innate immune response;GO:0008360|regulation of cell shape;GO:0007605|sensory perception of sound;	GO:0031012|extracellular matrix;GO:0005615|extracellular space;	GO:0005518|collagen binding;	.	.
ENSG00000145757	0.190885	0.31276	0.206455	0.32549	0.356209	0.235737	0.157932	0.232421	2.25627	0.137038	SPATA9	protein_coding	chr5:95652181-95698711:-	gi|50659066|ref|NP_114158.2|	1246	4e-167	spermatogenesis-associated protein 9 [Homo sapiens]	gi|21752032|dbj|AK093225.1|	2151	0	Homo sapiens cDNA FLJ35906 fis, clone TESTI2009727	Q9BWV2	230	5e-68	Spermatogenesis-associated protein 9	.	.	.	.	pfam06044	DRP	Dam-replacing family. Dam-replacing protein (DRP) is an restriction endonuclease that is flanked by pseudo-transposable small repeat elements. The replacement of Dam-methylase by DRP allows phase variation through slippage-like mechanisms in several pathogenic isolates of Neisseria meningitidis.	GO:0030154|cell differentiation;GO:0007275|multicellular organismal development;GO:0007283|spermatogenesis;	GO:0016021|integral component of membrane;	.	.	.
ENSG00000079739	6.16604	11.8494	8.61681	3.17381	4.03949	10.4907	12.2791	16.3201	49.2481	16.119	PGM1	protein_coding	chr1:63593276-63660245:+	gi|290463102|ref|NP_001166289.1|	2958	0	phosphoglucomutase-1 isoform 2 [Homo sapiens]	gi|290463101|ref|NM_001172818.1|	2534	0	Homo sapiens phosphoglucomutase 1 (PGM1), transcript variant 2, mRNA	P36871	1077	0	Phosphoglucomutase-1	AGl1564	553	0	COG0033	pfam02878	PGM_PMM_I	Phosphoglucomutase/phosphomannomutase, alpha/beta/alpha domain I.	GO:0019388|galactose catabolic process;GO:0006094|gluconeogenesis;GO:0006006|glucose metabolic process;GO:0005978|glycogen biosynthetic process;GO:0005980|glycogen catabolic process;GO:0006096|glycolytic process;	GO:0015629|actin cytoskeleton;GO:0005737|cytoplasm;GO:0005829|cytosol;GO:0070062|extracellular exosome;	GO:0000287|magnesium ion binding;GO:0004614|phosphoglucomutase activity;	K01835	pgm; phosphoglucomutase [EC:5.4.2.2]
ENSG00000140983	33.0939	29.3432	15.4992	35.8867	24.266	28.9768	25.9984	16.5523	18.8311	10.3063	RHOT2	protein_coding	chr16:668086-674174:+	gi|20270303|ref|NP_620124.1|	3124	0	mitochondrial Rho GTPase 2 [Homo sapiens]	gi|10440413|dbj|AK024450.1|	3689	0	Homo sapiens mRNA for FLJ00042 protein, partial cds	Q5E9M9	43.9	0	Mitochondrial Rho GTPase 2	.	.	.	.	pfam08356	EF_assoc_2	EF hand associated. This region predominantly appears near EF-hands (pfam00036) in GTP-binding proteins. It is found in all three eukaryotic kingdoms.	GO:0019725|cellular homeostasis;GO:0097345|mitochondrial outer membrane permeabilization;GO:0047497|mitochondrion transport along microtubule;GO:0051056|regulation of small GTPase mediated signal transduction;GO:0007264|small GTPase mediated signal transduction;	GO:0005829|cytosol;GO:0070062|extracellular exosome;GO:0031307|integral component of mitochondrial outer membrane;GO:0016020|membrane;GO:0005886|plasma membrane;	GO:0005509|calcium ion binding;GO:0005525|GTP binding;GO:0003924|GTPase activity;	K07871	RHOT2, ARHT2; Ras homolog gene family, member T2
ENSG00000140987	0.17828	0.150618	0.0262939	0.0427494	0.0693097	0.0137606	0.0276568	0.0542683	0	0.0137131	ZSCAN32	protein_coding	chr16:3382081-3401065:-	gi|548961129|ref|NP_001271456.1|	3759	0	zinc finger and SCAN domain-containing protein 32 isoform a [Homo sapiens]	gi|548961128|ref|NM_001284527.1|	3173	0	Homo sapiens zinc finger and SCAN domain containing 32 (ZSCAN32), transcript variant 1, mRNA	Q9NX65	245	9e-68	Zinc finger and SCAN domain-containing protein 32	.	.	.	.	pfam02023	SCAN	SCAN domain. The SCAN domain (named after SRE-ZBP, CTfin51, AW-1 and Number 18 cDNA) is found in several pfam00096 proteins. The domain has been shown to be able to mediate homo- and hetero-oligomerization.	GO:0006351|transcription, DNA-templated;	GO:0005634|nucleus;	GO:0003677|DNA binding;GO:0046872|metal ion binding;GO:0000981|RNA polymerase II transcription factor activity, sequence-specific DNA binding;	K09228	KRAB; KRAB domain-containing zinc finger protein
ENSG00000140986	0.043234	0.0398463	0.153034	0.559819	0.0201697	0.0200222	0.0201209	0.177666	0.0198244	0.019953	RPL3L	protein_coding	chr16:1943974-1957606:-	gi|826303112|ref|XP_012503082.1|	2080	0	PREDICTED: 60S ribosomal protein L3-like [Propithecus coquereli]	gi|30046541|gb|BC050413.1|	2110	0	Homo sapiens ribosomal protein L3-like, mRNA (cDNA clone MGC:54082 IMAGE:6204847), complete cds	Q3SZ10	174	1e-50	60S ribosomal protein L3-like	SPAPB8E5.06c	469	2e-158	COG0087	pfam00297	Ribosomal_L3	Ribosomal protein L3.	GO:0000184|nuclear-transcribed mRNA catabolic process, nonsense-mediated decay;GO:0000027|ribosomal large subunit assembly;GO:0006364|rRNA processing;GO:0006614|SRP-dependent cotranslational protein targeting to membrane;GO:0006412|translation;GO:0006413|translational initiation;GO:0019083|viral transcription;	GO:0005829|cytosol;GO:0022625|cytosolic large ribosomal subunit;GO:0016020|membrane;GO:0005840|ribosome;	GO:0003723|RNA binding;GO:0003735|structural constituent of ribosome;	K02925	RP-L3e, RPL3; large subunit ribosomal protein L3e
ENSG00000140988	893.9	707.835	518.053	599.951	555.98	248.576	367.572	310.4	663.766	163.381	RPS2	protein_coding	chr16:1962052-1964860:-	gi|426374315|ref|XP_004054021.1|	1275	5e-174	PREDICTED: 40S ribosomal protein S2-like isoform 1 [Gorilla gorilla gorilla]	gi|38649412|gb|BC063011.1|	1237	0	Homo sapiens ribosomal protein S2, mRNA (cDNA clone IMAGE:5217154), partial cds	O18789	65.1	1e-10	40S ribosomal protein S2	SPCC576.08c	328	1e-110	COG0098	pfam00333	Ribosomal_S5	Ribosomal protein S5, N-terminal domain.	GO:0000184|nuclear-transcribed mRNA catabolic process, nonsense-mediated decay;GO:0051347|positive regulation of transferase activity;GO:0006364|rRNA processing;GO:0006614|SRP-dependent cotranslational protein targeting to membrane;GO:0006412|translation;GO:0006413|translational initiation;GO:0019083|viral transcription;	GO:0005913|cell-cell adherens junction;GO:0005737|cytoplasm;GO:0005829|cytosol;GO:0022627|cytosolic small ribosomal subunit;GO:0070062|extracellular exosome;GO:0005925|focal adhesion;GO:0016020|membrane;GO:0005654|nucleoplasm;GO:0005634|nucleus;	GO:0098641|cadherin binding involved in cell-cell adhesion;GO:0019899|enzyme binding;GO:0017134|fibroblast growth factor binding;GO:0003729|mRNA binding;GO:0044822|poly(A) RNA binding;GO:0003735|structural constituent of ribosome;	K02981	RP-S2e, RPS2; small subunit ribosomal protein S2e
ENSG00000206848	1.67158	1.02707	0.986143	0.534434	0.519888	0.516087	1.03726	0	3.06592	0	RNU6-890P	snRNA	chr6:42664162-42664268:+	gi|675702443|ref|XP_008959890.1|	121	2e-07	PREDICTED: actin, alpha skeletal muscle-like [Pan paniscus]	gi|5830432|emb|AL049843.18|	107	3e-48	Human DNA sequence from clone RP3-392M17 on chromosome 6p12.3-21.2, complete sequence	.	.	.	.	.	.	.	.	pfam07779	Cas1_AcylT	10 TM Acyl Transferase domain found in Cas1p. Cas1p protein of Cryptococcus neoformans is required for the synthesis of O-acetylated glucuronoxylomannans, a consitutent of the capsule, and is critical for its virulence. The multi TM domain of the Cas1p was unified with the 10 TM Sugar Acyltransferase superfamily. This superfamily is comprised of members from the OatA, MdoC, OpgC, NolL and GumG fa…	.	.	.	.	.
ENSG00000166426	0.12008	0.387348	0.318783	0.518288	1.51254	2.00198	0.838268	1.59002	0	0.997532	CRABP1	protein_coding	chr15:78340324-78348230:+	gi|4758052|ref|NP_004369.1|	737	5e-96	cellular retinoic acid-binding protein 1 [Homo sapiens]	gi|193083132|ref|NM_004378.2|	772	0	Homo sapiens cellular retinoic acid binding protein 1 (CRABP1), mRNA	P29762	288	2e-97	Cellular retinoic acid-binding protein 1	.	.	.	.	pfam00061	Lipocalin	Lipocalin / cytosolic fatty-acid binding protein family. Lipocalins are transporters for small hydrophobic molecules, such as lipids, steroid hormones, bilins, and retinoids. The family also encompasses the enzyme prostaglandin D synthase (EC:5.3.99.2). Alignment subsumes both the lipocalin and fatty acid binding protein signatures from PROSITE. This is supported on structural and functional grou…	GO:0007275|multicellular organismal development;GO:0034653|retinoic acid catabolic process;GO:0007165|signal transduction;	GO:0005829|cytosol;	GO:0016918|retinal binding;GO:0001972|retinoic acid binding;GO:0005501|retinoid binding;GO:0019841|retinol binding;GO:0005215|transporter activity;	K17337	CRABP1; cellular retinoic acid-binding protein 1
ENSG00000232862	0.0712302	0	0.0945495	0.0683208	0.265845	0	0.165751	0.097571	0	0.098621	AL138787.1	transcribed_processed_pseudogene	chr1:36080066-36084026:-	gi|635109476|ref|XP_007977606.1|	908	6e-159	PREDICTED: magnesium transporter protein 1-like isoform X1 [Chlorocebus sabaeus]	gi|9801308|emb|AL138787.11|	1448	0	Human DNA sequence from clone RP4-665N4 on chromosome 1p34.1-35.3, complete sequence	Q5RE31	168	8e-73	Magnesium transporter protein 1	.	.	.	.	pfam04756	OST3_OST6	OST3 / OST6 family. The proteins in this family are part of a complex of eight ER proteins that transfers core oligosaccharide from dolichol carrier to Asn-X-Ser/Thr motifs. This family includes both OST3 and OST6, each of which contains four predicted transmembrane helices. Disruption of OST3 and OST6 leads to a defect in the assembly of the complex. Hence, the function of these genes seems to b…	GO:0006810|transport;	GO:0005789|endoplasmic reticulum membrane;GO:0016021|integral component of membrane;GO:0005886|plasma membrane;	.	K19478	MAGT1; magnesium transporter 1
ENSG00000166428	0.234177	0.215828	0.268628	0.0915085	0.226591	0.425768	0.452084	0.601948	0.135217	0.264185	PLD4	protein_coding	chr14:104924816-104937790:+	gi|815890872|ref|NP_001295103.1|	2715	0	phospholipase D4 isoform 1 [Homo sapiens]	gi|14148985|emb|AL512802.2|	5028	0	Human chromosome 14 DNA sequence BAC C-2319J18 of library CalTech-D from chromosome 14 of Homo sapiens (Human), complete sequence	Q96BZ4	316	9e-104	Phospholipase D4	.	.	.	.	pfam13918	PLDc_3	PLD-like domain.	GO:0043647|inositol phosphate metabolic process;GO:0016042|lipid catabolic process;	GO:0005789|endoplasmic reticulum membrane;GO:0016021|integral component of membrane;	GO:0070290|N-acylphosphatidylethanolamine-specific phospholipase D activity;GO:0004435|phosphatidylinositol phospholipase C activity;GO:0004630|phospholipase D activity;	K16860	PLD3_4; phospholipase D3/4 [EC:3.1.4.4]
ENSG00000278376	0.189872	0.20416	0.47606	0.546348	0.472425	1.17243	0.765832	0.346781	0.899651	0.671816	AP004609.3	lincRNA	chr11:118791254-118793137:+	.	.	.	.	gi|22255360|dbj|AP004609.1|	1884	0	Homo sapiens genomic DNA, chromosome 11q, clone:RP11-158I9, complete sequence	.	.	.	.	.	.	.	.	pfam03251	Tymo_45kd_70kd	Tymovirus 45/70Kd protein. Tymoviruses are single stranded RNA viruses. This family includes a protein of unknown function that has been named based on its molecular weight. Tymoviruses such as the ononis yellow mosaic tymovirus encode only three proteins. Of these two are overlapping this protein overlaps a larger ORF that is thought to be the polymerase.	.	.	.	.	.
ENSG00000228451	1.9723	1.54076	1.16355	1.76562	2.90934	0.800308	1.34625	0.291606	0.327296	0.936247	SDAD1P1	transcribed_processed_pseudogene	chr8:26379259-26382953:-	gi|675649028|ref|XP_008991406.1|	1590	0	PREDICTED: protein SDA1 homolog isoform X2 [Callithrix jacchus]	gi|30353779|gb|BC051742.1|	3162	0	Homo sapiens cDNA clone IMAGE:4827065	Q9NVU7	90.1	0	Protein SDA1 homolog	.	.	.	.	pfam05285	SDA1	SDA1. This family consists of several SDA1 protein homologues. SDA1 is a Saccharomyces cerevisiae protein which is involved in the control of the actin cytoskeleton. The protein is essential for cell viability and is localized in the nucleus.	GO:0030036|actin cytoskeleton organization;GO:0015031|protein transport;GO:0042273|ribosomal large subunit biogenesis;GO:0000055|ribosomal large subunit export from nucleus;	GO:0005730|nucleolus;GO:0005634|nucleus;	.	K14856	SDA1, SDAD1; protein SDA1
ENSG00000228452	3.44907	3.40587	3.27016	1.53595	1.49414	1.14094	1.49052	1.57485	1.58153	1.13699	AC098484.1	antisense	chr1:42775813-42776790:-	gi|119627542|gb|EAX07137.1|	173	4e-14	hCG2036923 [Homo sapiens]	gi|551896073|tpe|HG491951.1|	484	0	TPA: Homo sapiens long non-coding RNA OTTHUMT00000020008.1 (RP5-994D16.9 gene), antisense	.	.	.	.	.	.	.	.	.	.	.	.	.	.	.	.
ENSG00000228459	0.265369	0.0815254	0.156554	0.169687	0.412671	0.0819307	0	0.0807784	0	0	LINC01546	lincRNA	chrX:3271820-3284653:+	gi|182639282|sp|A6NGU7.1|CX028_HUMAN	333	1e-36	RecName: Full=Putative uncharacterized protein encoded by LINC01546	gi|336176055|ref|NR_038428.1|	674	0	Homo sapiens long intergenic non-protein coding RNA 1546 (LINC01546), long non-coding RNA	A6NGU7	132	4e-38	Putative uncharacterized protein encoded by LINC01546	.	.	.	.	pfam03006	HlyIII	Haemolysin-III related. Members of this family are integral membrane proteins. This family includes a protein with hemolytic activity from Bacillus cereus. It has been proposed that YOL002c encodes a Saccharomyces cerevisiae protein that plays a key role in metabolic pathways that regulate lipid and phosphate metabolizm. In eukaryotes, members are seven-transmembrane pass molecules found to encod…	GO:0045787|positive regulation of cell cycle;GO:0008284|positive regulation of cell proliferation;GO:0009615|response to virus;GO:0006412|translation;	GO:0022627|cytosolic small ribosomal subunit;GO:0070062|extracellular exosome;GO:0016020|membrane;GO:0005739|mitochondrion;	GO:0044822|poly(A) RNA binding;GO:0003735|structural constituent of ribosome;	.	.
ENSG00000234323	0.0435816	0	0.00964156	0.0104504	0.0304978	0.0050458	0.00507067	0.00994968	0.0199838	0.0100567	LINC01505	lincRNA	chr9:105993310-106740875:+	gi|297685052|ref|XP_002820117.1|	709	6e-88	PREDICTED: uncharacterized protein DDB_G0281497-like [Pongo abelii]	gi|16973021|emb|AL512649.6|	3588	0	Human DNA sequence from clone RP11-308N19 on chromosome 9, complete sequence	.	.	.	.	.	.	.	.	pfam01062	Bestrophin	Bestrophin, RFP-TM, chloride channel. Bestrophin is a 68-kDa basolateral plasma membrane protein expressed in retinal pigment epithelial cells (RPE). It is encoded by the VMD2 gene, which is mutated in Best macular dystrophy, a disease characterized by a depressed light peak in the electrooculogram. VMD2 encodes a 585-amino acid protein with an approximate mass of 68 kDa which has been designated…	.	.	.	.	.
ENSG00000244242	0.0373869	0.114858	0.0330844	0.0239066	0.581396	0.507888	0.487191	0.159328	0.754304	0.195551	IFITM10	protein_coding	chr11:1732410-1750591:-	gi|334848153|ref|NP_001164291.2|	1071	2e-133	interferon-induced transmembrane protein 10 [Homo sapiens]	gi|334848152|ref|NM_001170820.3|	3706	0	Homo sapiens interferon induced transmembrane protein 10 (IFITM10), mRNA	A6NMD0	417	9e-135	Interferon-induced transmembrane protein 10	.	.	.	.	pfam04505	Dispanin	Interferon-induced transmembrane protein. This family includes the human leukocyte antigen CD225, which is an interferon inducible transmembrane protein, and is associated with interferon induced cell growth suppression.	GO:0009607|response to biotic stimulus;	GO:0016021|integral component of membrane;GO:0005886|plasma membrane;	.	K06566	IFITM; interferon induced transmembrane protein
ENSG00000233117	0.017574	0	0.0233273	0.0168561	0.0901854	0.19533	0.0572518	0.00802427	0.749422	0.0243318	LINC00702	lincRNA	chr10:4201141-4243912:-	gi|694919214|ref|XP_009450650.1|	336	5e-32	PREDICTED: protein GVQW1-like [Pan troglodytes]	gi|551868964|tpe|HG502605.1|	6300	0	TPA: Homo sapiens long non-coding RNA OTTHUMT00000472229.2 (RP11-67B16.1 gene), lincRNA	Q8N7I0	96.7	3e-20	Protein GVQW1	.	.	.	.	pfam13900	GVQW	Putative binding domain. This short domain is often found nested inside other longer domains. The function is not known, but the domain carries a highly conserved GVQW motif. The members are rich in proline and cysteine. This may be a binding domain.	GO:0007417|central nervous system development;	GO:0016021|integral component of membrane;GO:0005746|mitochondrial respiratory chain;	GO:0004129|cytochrome-c oxidase activity;	.	.
ENSG00000234327	1.18883	1.6709	0.999416	1.88144	1.24789	0.330337	0.497946	0.244268	0.054512	0.274329	AC012146.1	processed_transcript	chr17:5111468-5115004:+	gi|119610767|gb|EAW90361.1|	385	4e-45	hCG2042915, isoform CRA_c, partial [Homo sapiens]	gi|27764740|gb|AC012146.25|	1646	0	Homo sapiens chromosome 17, clone RP11-46I8, complete sequence	Q15937	60.1	8e-10	Zinc finger protein 79	.	.	.	.	pfam13900	GVQW	Putative binding domain. This short domain is often found nested inside other longer domains. The function is not known, but the domain carries a highly conserved GVQW motif. The members are rich in proline and cysteine. This may be a binding domain.	GO:0070125|mitochondrial translational elongation;GO:0070124|mitochondrial translational initiation;GO:0098779|mitophagy in response to mitochondrial depolarization;GO:0002230|positive regulation of defense response to virus by host;GO:0098792|xenophagy;	GO:0005743|mitochondrial inner membrane;GO:0005739|mitochondrion;GO:0005840|ribosome;	.	K09228	KRAB; KRAB domain-containing zinc finger protein
ENSG00000233110	0.499885	1.01358	0.619302	0.383574	0.83955	0.956881	0.744461	0.182598	0.122248	0.61521	AC093797.1	antisense	chr4:185587909-185594003:+	.	.	.	.	gi|551855032|tpe|HG497607.1|	1789	0	TPA: Homo sapiens long non-coding RNA OTTHUMT00000347986.2 (RP11-301L8.2 gene), antisense	.	.	.	.	.	.	.	.	pfam15067	FAM124	FAM124 family. The exact function of this protein family remains unknown. This family of proteins is found in eukaryotes. Proteins in this family are approximately 480 amino acids in length. There is a conserved LFL sequence motif.	.	.	.	.	.
ENSG00000234329	2.19412	1.53408	2.07553	1.59652	0.847127	0.490544	0.140846	0.138184	0.693853	0.419014	AL604028.2	processed_pseudogene	chr1:45651039-45651826:-	gi|109102044|ref|XP_001090767.1|	631	4e-78	PREDICTED: 60S ribosomal protein L7a-like [Macaca mulatta]	gi|224493664|ref|NG_010253.1|	788	0	Homo sapiens ribosomal protein L7a pseudogene 16 (RPL7AP16) on chromosome 1	P12970	137	8e-37	60S ribosomal protein L7a	SPBC29A3.04	183	4e-55	COG1358	pfam01248	Ribosomal_L7Ae	Ribosomal protein L7Ae/L30e/S12e/Gadd45 family. This family includes: Ribosomal L7A from metazoa, Ribosomal L8-A and L8-B from fungi, 30S ribosomal protein HS6 from archaebacteria, 40S ribosomal protein S12 from eukaryotes, Ribosomal protein L30 from eukaryotes and archaebacteria. Gadd45 and MyD118.	GO:0000470|maturation of LSU-rRNA;GO:0006412|translation;	GO:0005913|cell-cell adherens junction;GO:0005737|cytoplasm;GO:0022625|cytosolic large ribosomal subunit;GO:0070062|extracellular exosome;GO:0005925|focal adhesion;GO:0016020|membrane;GO:0005730|nucleolus;GO:0005634|nucleus;GO:0042788|polysomal ribosome;	GO:0098641|cadherin binding involved in cell-cell adhesion;GO:0044822|poly(A) RNA binding;GO:0003723|RNA binding;	K02936	RP-L7Ae, RPL7A; large subunit ribosomal protein L7Ae
ENSG00000280987	0.24392	0.293979	0.0664153	0.179967	0.0525205	0.121652	0.130984	0.0514033	0.0946391	0.0173188	MATR3	protein_coding	chr5:139273752-139331671:+	gi|635124008|ref|XP_008012801.1|	3989	0	PREDICTED: matrin-3 isoform X1 [Chlorocebus sabaeus]	gi|23242679|gb|BC036498.1|	4349	0	Homo sapiens matrin 3, mRNA (cDNA clone IMAGE:5264426), with apparent retained intron	P43243	1439	0	Matrin-3	.	.	.	.	pfam13893	RRM_5	RNA recognition motif. (a.k.a. RRM, RBD, or RNP domain). The RRM motif is probably diagnostic of an RNA binding protein. RRMs are found in a variety of RNA binding proteins, including various hnRNP proteins, proteins implicated in regulation of alternative splicing, and protein components of snRNPs. The motif also appears in a few single stranded DNA binding proteins.	.	GO:0005737|cytoplasm;GO:0016363|nuclear matrix;GO:0005634|nucleus;	GO:0000166|nucleotide binding;GO:0003723|RNA binding;GO:0008270|zinc ion binding;	K13213	MATR3; matrin 3
ENSG00000280989	0	0	0	2.1372	0	0	0	0.109989	0	0	LINC00581	lincRNA	chr6:21486061-21511895:-	gi|119629047|gb|EAX08642.1|	140	8e-08	hCG1816309 [Homo sapiens]	gi|518836378|ref|NR_103790.1|	987	0	Homo sapiens long intergenic non-protein coding RNA 581 (LINC00581), long non-coding RNA	Q96CB5	53.5	2e-07	Putative uncharacterized protein C8orf44	.	.	.	.	pfam05201	GlutR_N	Glutamyl-tRNAGlu reductase, N-terminal domain.	.	GO:0005654|nucleoplasm;	.	.	.
ENSG00000143756	6.8754	9.02771	13.8443	8.3733	20.7086	4.76014	7.53806	5.65705	6.31429	7.63908	FBXO28	protein_coding	chr1:224114087-224162047:+	gi|640811572|ref|XP_008062407.1|	1386	2e-173	PREDICTED: F-box only protein 28 [Tarsius syrichta]	gi|388453734|ref|NM_015176.3|	5445	0	Homo sapiens F-box protein 28 (FBXO28), transcript variant 1, mRNA	Q2NL16	140	9e-38	F-box only protein 28	.	.	.	.	pfam00646	F-box	F-box domain. This domain is approximately 50 amino acids long, and is usually found in the N-terminal half of a variety of proteins. Two motifs that are commonly found associated with the F-box domain are the leucine rich repeats (LRRs; pfam00560 and pfam07723) and the WD repeat (pfam00400). The F-box domain has a role in mediating protein-protein interactions in a variety of contexts, such as p…	.	GO:0000777|condensed chromosome kinetochore;GO:0000776|kinetochore;	.	K10306	FBXO28; F-box protein 28
ENSG00000143751	10.0641	11.1555	20.9176	7.22179	21.2996	4.97339	6.21246	4.68429	8.26667	4.69317	SDE2	protein_coding	chr1:225982702-225999331:-	gi|148664216|ref|NP_689821.3|	1923	0	protein SDE2 homolog [Homo sapiens]	gi|148664215|ref|NM_152608.3|	3975	0	Homo sapiens SDE2 telomere maintenance homolog (S. pombe) (SDE2), mRNA	Q6IQ49	745	0	Protein SDE2 homolog	.	.	.	.	pfam13900	GVQW	Putative binding domain. This short domain is often found nested inside other longer domains. The function is not known, but the domain carries a highly conserved GVQW motif. The members are rich in proline and cysteine. This may be a binding domain.	.	GO:0005634|nucleus;	.	.	.
ENSG00000143753	19.0593	22.0666	28.6134	12.983	30.6341	17.9387	32.4355	27.4713	27.6965	11.9907	DEGS1	protein_coding	chr1:224175756-224193441:+	gi|4505193|ref|NP_003667.1|	1730	0	sphingolipid delta(4)-desaturase DES1 [Homo sapiens]	gi|360039229|ref|NM_003676.3|	2064	0	Homo sapiens delta(4)-desaturase, sphingolipid 1 (DEGS1), mRNA	O15121	335	7e-114	Sphingolipid delta(4)-desaturase DES1	.	.	.	.	pfam00487	FA_desaturase	Fatty acid desaturase.	GO:0046513|ceramide biosynthetic process;GO:0030148|sphingolipid biosynthetic process;GO:0006636|unsaturated fatty acid biosynthetic process;	GO:0005783|endoplasmic reticulum;GO:0005789|endoplasmic reticulum membrane;GO:0005887|integral component of plasma membrane;GO:0016020|membrane;GO:0005739|mitochondrion;	GO:0009055|electron carrier activity;GO:0042284|sphingolipid delta-4 desaturase activity;	K04712	DEGS; sphingolipid delta-4 desaturase [EC:1.14.-.-]
ENSG00000144401	4.66573	3.86366	4.17537	5.40889	4.23061	4.35402	3.84486	3.39578	1.83378	3.4728	METTL21A	protein_coding	chr2:207580631-207625928:-	gi|767916987|ref|XP_011509026.1|	1217	1e-164	PREDICTED: protein N-lysine methyltransferase METTL21A isoform X2 [Homo sapiens]	gi|21328431|gb|AC079767.7|	4330	0	Homo sapiens BAC clone RP11-196E10 from 2, complete sequence	Q5RE14	446	8e-156	Protein N-lysine methyltransferase METTL21A	.	.	.	.	pfam10294	Methyltransf_16	Putative methyltransferase.	GO:0006458|'de novo' protein folding;GO:0006919|activation of cysteine-type endopeptidase activity involved in apoptotic process;GO:0008637|apoptotic mitochondrial changes;GO:0042113|B cell activation;GO:0002368|B cell cytokine production;GO:0042100|B cell proliferation;GO:0051085|chaperone mediated protein folding requiring cofactor;GO:0051131|chaperone-mediated protein complex assembly;GO:00022…	GO:0009986|cell surface;GO:0005905|coated pit;GO:0030135|coated vesicle;GO:0005737|cytoplasm;GO:0005829|cytosol;GO:0005769|early endosome;GO:0070062|extracellular exosome;GO:0031012|extracellular matrix;GO:0005615|extracellular space;GO:0005794|Golgi apparatus;GO:0046696|lipopolysaccharide receptor complex;GO:0016020|membrane;GO:0045121|membrane raft;GO:0030061|mitochondrial crista;GO:0005743|mit…	GO:0005524|ATP binding;GO:0016887|ATPase activity;GO:0051087|chaperone binding;GO:0003688|DNA replication origin binding;GO:0003725|double-stranded RNA binding;GO:0001530|lipopolysaccharide binding;GO:0002039|p53 binding;GO:0044822|poly(A) RNA binding;GO:0003697|single-stranded DNA binding;GO:0031625|ubiquitin protein ligase binding;GO:0051082|unfolded protein binding;	.	.
ENSG00000202542	0	1.446	2.31398	0.501618	1.46389	0	0	0	0	0.965447	Y_RNA	misc_RNA	chr15:48325558-48325671:-	.	.	.	.	gi|20270097|gb|AC084758.3|	114	4e-52	Homo sapiens chromosome 15 clone RP11-348A14 map 15q21.1, complete sequence	.	.	.	.	.	.	.	.	pfam00902	TatC	Sec-independent protein translocase protein (TatC). The bacterial Tat system has a remarkable ability to transport folded proteins even enzyme complexes across the cytoplasmic membrane. It is structurally and mechanistically similar to the Delta pH-driven thylakoidal protein import pathway. A functional Tat system or Delta pH-dependent pathway requires three integral membrane proteins: TatA/Tha4,…	.	.	.	.	.
ENSG00000144406	0.0278625	0.0142663	0.00547914	0	0.0144428	0.0946257	0.0461052	0.0310983	0	0.0457206	UNC80	protein_coding	chr2:209771993-209999300:+	gi|197209826|ref|NP_115893.1|	15867	0	protein unc-80 homolog isoform 1 [Homo sapiens]	gi|197209825|ref|NM_032504.1|	13562	0	Homo sapiens unc-80 homolog (C. elegans) (UNC80), transcript variant 1, mRNA	Q8N2C7	3420	0	Protein unc-80 homolog	.	.	.	.	pfam03154	Atrophin-1	Atrophin-1 family. Atrophin-1 is the protein product of the dentatorubral-pallidoluysian atrophy (DRPLA) gene. DRPLA OMIM:125370 is a progressive neurodegenerative disorder. It is caused by the expansion of a CAG repeat in the DRPLA gene on chromosome 12p. This results in an extended polyglutamine region in atrophin-1, that is thought to confer toxicity to the protein, possibly through altering i…	GO:0034220|ion transmembrane transport;	GO:0016021|integral component of membrane;GO:0005886|plasma membrane;	.	.	.
ENSG00000144407	0	0	0	0	0	7.29575	13.1086	5.28324	0.0996366	9.47678	PTH2R	protein_coding	chr2:208359714-208854503:+	gi|4826954|ref|NP_005039.1|	2775	0	parathyroid hormone 2 receptor isoform 1 precursor [Homo sapiens]	gi|441478302|ref|NM_005048.3|	2713	0	Homo sapiens parathyroid hormone 2 receptor (PTH2R), transcript variant 1, mRNA	P49190	1022	0	Parathyroid hormone 2 receptor	.	.	.	.	pfam00002	7tm_2	7 transmembrane receptor (Secretin family). This family is known as Family B, the secretin-receptor family or family 2 of the G-protein-coupled receptors (GCPRs).They have been described in many animal species, but not in plants, fungi or prokaryotes. Three distinct sub-families are recognized. Subfamily B1 contains classical hormone receptors, such as receptors for secretin and glucagon, that ar…	GO:0007166|cell surface receptor signaling pathway;GO:0007186|G-protein coupled receptor signaling pathway;	GO:0005887|integral component of plasma membrane;GO:0005886|plasma membrane;	GO:0004991|parathyroid hormone receptor activity;	K04586	PTHR2; parathyroid hormone receptor 2
ENSG00000169951	5.61149	8.03128	8.45697	6.96207	7.96983	2.71406	4.01092	2.04627	2.37109	2.3688	ZNF764	protein_coding	chr16:30553764-30558498:-	gi|289547718|ref|NP_219363.2|	2006	0	zinc finger protein 764 isoform 1 [Homo sapiens]	gi|289547720|ref|NM_001172679.1|	2793	0	Homo sapiens zinc finger protein 764 (ZNF764), transcript variant 2, mRNA	Q96H86	777	0	Zinc finger protein 764	.	.	.	.	pfam13900	GVQW	Putative binding domain. This short domain is often found nested inside other longer domains. The function is not known, but the domain carries a highly conserved GVQW motif. The members are rich in proline and cysteine. This may be a binding domain.	GO:0006355|regulation of transcription, DNA-templated;GO:0006351|transcription, DNA-templated;	GO:0005634|nucleus;	GO:0003677|DNA binding;GO:0046872|metal ion binding;	K09228	KRAB; KRAB domain-containing zinc finger protein
ENSG00000169957	22.2298	36.0203	28.2187	40.638	34.7007	17.5924	23.6107	19.3455	14.428	16.8653	ZNF768	protein_coding	chr16:30524001-30526821:-	gi|146198654|ref|NP_078947.3|	2428	0	zinc finger protein 768 [Homo sapiens]	gi|146198653|ref|NM_024671.3|	2315	0	Homo sapiens zinc finger protein 768 (ZNF768), mRNA	Q9H5H4	885	0	Zinc finger protein 768	SPAC144.09c	117	3e-27	COG5048	pfam13465	zf-H2C2_2	Zinc-finger double domain.	GO:0006355|regulation of transcription, DNA-templated;GO:0006366|transcription from RNA polymerase II promoter;	GO:0005665|DNA-directed RNA polymerase II, core complex;	GO:0003677|DNA binding;GO:0046872|metal ion binding;GO:0044822|poly(A) RNA binding;	K09228	KRAB; KRAB domain-containing zinc finger protein
ENSG00000169955	1.36325	2.03822	2.76125	3.8646	2.0493	2.45521	3.42604	2.58667	1.79196	2.18109	ZNF747	protein_coding	chr16:30530367-30535347:-	gi|426381870|ref|XP_004057554.1|	1789	0	PREDICTED: zinc finger protein 764-like [Gorilla gorilla gorilla]	gi|339895988|gb|AC243616.2|	2788	0	Homo sapiens BAC clone CH17-191D22 from chromosome unknown, complete sequence	Q96H86	173	1e-44	Zinc finger protein 764	.	.	.	.	pfam13900	GVQW	Putative binding domain. This short domain is often found nested inside other longer domains. The function is not known, but the domain carries a highly conserved GVQW motif. The members are rich in proline and cysteine. This may be a binding domain.	GO:0006355|regulation of transcription, DNA-templated;GO:0006351|transcription, DNA-templated;	GO:0005634|nucleus;	GO:0003677|DNA binding;GO:0046872|metal ion binding;	K09228	KRAB; KRAB domain-containing zinc finger protein
ENSG00000134070	0.171173	0.205089	0.363539	0.311945	0.175684	1.09396	4.62046	2.45415	2.57445	1.37458	IRAK2	protein_coding	chr3:10164865-10243743:+	gi|58530886|ref|NP_001561.3|	3153	0	interleukin-1 receptor-associated kinase-like 2 [Homo sapiens]	gi|58530885|ref|NM_001570.3|	3469	0	Homo sapiens interleukin-1 receptor-associated kinase 2 (IRAK2), mRNA	O43187	1216	0	Interleukin-1 receptor-associated kinase-like 2	BH2504_1	84.3	2e-16	COG0515	pfam00069	Pkinase	Protein kinase domain.	GO:0000187|activation of MAPK activity;GO:0007249|I-kappaB kinase/NF-kappaB signaling;GO:0006954|inflammatory response;GO:0070498|interleukin-1-mediated signaling pathway;GO:0007254|JNK cascade;GO:0031663|lipopolysaccharide-mediated signaling pathway;GO:0002755|MyD88-dependent toll-like receptor signaling pathway;GO:0032088|negative regulation of NF-kappaB transcription factor activity;GO:0070423…	GO:0005737|cytoplasm;GO:0005829|cytosol;GO:0010008|endosome membrane;GO:0005634|nucleus;GO:0005886|plasma membrane;	GO:0005524|ATP binding;GO:0046982|protein heterodimerization activity;GO:0042803|protein homodimerization activity;GO:0004674|protein serine/threonine kinase activity;	K04731	IRAK2; interleukin-1 receptor-associated kinase 2 [EC:2.7.11.1]
ENSG00000137502	1.9198	1.17494	4.24941	0.546133	0.545372	0.66273	1.12094	0.736236	1.70053	1.12089	RAB30	protein_coding	chr11:82973133-83071923:-	gi|612023069|ref|XP_001377113.3|	1085	2e-131	PREDICTED: ras-related protein Rab-30 isoform X1 [Monodelphis domestica]	gi|554506497|ref|NM_014488.4|	9929	0	Homo sapiens RAB30, member RAS oncogene family (RAB30), transcript variant 2, mRNA	Q923S9	211	1e-66	Ras-related protein Rab-30	.	.	.	.	pfam00071	Ras	Ras family. Includes sub-families Ras, Rab, Rac, Ral, Ran, Rap Ypt1 and more. Shares P-loop motif with GTP_EFTU, arf and myosin_head. See pfam00009 pfam00025, pfam00063. As regards Rab GTPases, these are important regulators of vesicle formation, motility and fusion. They share a fold in common with all Ras GTPases: this is a six-stranded beta-sheet surrounded by five alpha-helices.	GO:0007030|Golgi organization;GO:0007264|small GTPase mediated signal transduction;	GO:0005801|cis-Golgi network;GO:0005737|cytoplasm;GO:0031985|Golgi cisterna;GO:0016020|membrane;GO:0005802|trans-Golgi network;	GO:0005525|GTP binding;	K07917	RAB30; Ras-related protein Rab-30
ENSG00000137501	3.15098	2.85527	4.47544	2.15369	10.4655	8.01489	12.6386	4.82158	1.97178	4.33577	SYTL2	protein_coding	chr11:85694224-85811159:-	gi|530396906|ref|XP_005274114.1|	10920	0	PREDICTED: synaptotagmin-like protein 2 isoform X5 [Homo sapiens]	gi|530396905|ref|XM_005274057.1|	6672	0	PREDICTED: Homo sapiens synaptotagmin-like 2 (SYTL2), transcript variant X3, mRNA	Q99N50	87.4	2e-18	Synaptotagmin-like protein 2	.	.	.	.	pfam13900	GVQW	Putative binding domain. This short domain is often found nested inside other longer domains. The function is not known, but the domain carries a highly conserved GVQW motif. The members are rich in proline and cysteine. This may be a binding domain.	GO:0006887|exocytosis;GO:0006886|intracellular protein transport;GO:0010923|negative regulation of phosphatase activity;GO:0070257|positive regulation of mucus secretion;GO:0072659|protein localization to plasma membrane;GO:0006904|vesicle docking involved in exocytosis;GO:0006906|vesicle fusion;GO:0016192|vesicle-mediated transport;	GO:0005737|cytoplasm;GO:0070382|exocytic vesicle;GO:0019897|extrinsic component of plasma membrane;GO:0042470|melanosome;GO:0016020|membrane;GO:0005886|plasma membrane;	GO:0005509|calcium ion binding;GO:0005544|calcium-dependent phospholipid binding;GO:0030276|clathrin binding;GO:0042043|neurexin family protein binding;GO:0019902|phosphatase binding;GO:0005546|phosphatidylinositol-4,5-bisphosphate binding;GO:0001786|phosphatidylserine binding;GO:0019905|syntaxin binding;	K17598	SYTL; synaptotagmin-like protein
ENSG00000137500	5.27045	6.90097	7.64723	9.84016	5.69761	3.9053	4.79572	4.39806	3.76671	3.97568	CCDC90B	protein_coding	chr11:83259097-83286407:-	gi|20149663|ref|NP_068597.2|	1274	9e-162	coiled-coil domain-containing protein 90B, mitochondrial isoform 1 precursor [Homo sapiens]	gi|554790308|ref|NM_021825.4|	4014	0	Homo sapiens coiled-coil domain containing 90B (CCDC90B), transcript variant 1, mRNA	Q9GZT6	191	6e-65	Coiled-coil domain-containing protein 90B, mitochondrial	.	.	.	.	pfam07798	DUF1640	Protein of unknown function (DUF1640). This family consists of sequences derived from hypothetical eukaryotic proteins. A region approximately 100 residues in length is featured.	.	GO:0016021|integral component of membrane;GO:0031966|mitochondrial membrane;GO:0005739|mitochondrion;	.	.	.
ENSG00000137507	5.69589	5.11403	11.7373	1.10291	3.01906	25.3134	49.9303	22.2345	18.6625	9.67569	LRRC32	protein_coding	chr11:76657524-76670747:-	gi|5031707|ref|NP_005503.1|	3248	0	leucine-rich repeat-containing protein 32 precursor [Homo sapiens]	gi|193083137|ref|NM_005512.2|	4311	0	Homo sapiens leucine rich repeat containing 32 (LRRC32), transcript variant 1, mRNA	Q14392	338	4e-110	Leucine-rich repeat-containing protein 32	alr0124_1	77	1e-13	COG4886	pfam13855	LRR_8	Leucine rich repeat.	GO:0046007|negative regulation of activated T cell proliferation;GO:0050710|negative regulation of cytokine secretion;GO:0010628|positive regulation of gene expression;	GO:0005887|integral component of plasma membrane;	.	.	.
ENSG00000222112	3.19035	15.0694	4.41126	2.86879	8.18606	2.21624	2.59835	2.00298	2.92578	1.65644	RN7SKP16	misc_RNA	chr1:33336566-33336864:-	gi|432119850|gb|ELK38641.1|	169	6e-18	Nuclear prelamin A recognition factor [Myotis davidii]	gi|25896264|emb|AL513327.34|	299	2e-154	Human DNA sequence from clone RP11-415J8 on chromosome 1, complete sequence	.	.	.	.	.	.	.	.	pfam08774	VRR_NUC	VRR-NUC domain.	.	.	.	.	.
ENSG00000137504	67.6017	64.6552	40.6998	47.8499	76.6466	26.7557	40.0184	11.3918	17.3216	20.5564	CREBZF	protein_coding	chr11:85659708-85682908:-	gi|675801406|ref|XP_008956674.1|	1110	1e-139	PREDICTED: CREB/ATF bZIP transcription factor isoform X1 [Pan paniscus]	gi|253735741|ref|NR_028024.1|	4329	0	Homo sapiens CREB/ATF bZIP transcription factor (CREBZF), transcript variant 2, non-coding RNA	Q9NS37	421	1e-133	CREB/ATF bZIP transcription factor	.	.	.	.	pfam03383	Serpentine_r_xa	Caenorhabditis serpentine receptor-like protein, class xa. This family contains various Caenorhabditis proteins, some of which are annotated as being serpentine receptors, mainly of the xa class.	GO:0045814|negative regulation of gene expression, epigenetic;GO:0045892|negative regulation of transcription, DNA-templated;GO:0051090|regulation of sequence-specific DNA binding transcription factor activity;GO:0009615|response to virus;GO:0006351|transcription, DNA-templated;	GO:0005634|nucleus;	GO:0003677|DNA binding;GO:0042802|identical protein binding;GO:0043565|sequence-specific DNA binding;GO:0003700|transcription factor activity, sequence-specific DNA binding;	.	.
ENSG00000137509	2.96747	4.62838	5.95276	4.66484	4.47267	13.4105	15.5492	17.3187	8.0061	17.6211	PRCP	protein_coding	chr11:82823502-82970584:-	gi|117306169|ref|NP_955450.2|	2762	0	lysosomal Pro-X carboxypeptidase isoform 2 preproprotein [Homo sapiens]	gi|28189515|dbj|AP001646.5|	7072	0	Homo sapiens genomic DNA, chromosome 11 clone:RP11-718B12, complete sequence	O00370	38.1	1e-41	LINE-1 retrotransposable element ORF2 protein	.	.	.	.	pfam05577	Peptidase_S28	Serine carboxypeptidase S28. These serine proteases include several eukaryotic enzymes such as lysosomal Pro-X carboxypeptidase, dipeptidyl-peptidase II, and thymus-specific serine peptidase.	.	GO:0005764|lysosome;	GO:0004180|carboxypeptidase activity;GO:0008236|serine-type peptidase activity;	K01285	PRCP; lysosomal Pro-X carboxypeptidase [EC:3.4.16.2]
ENSG00000241030	1.1845	0.970386	0.349395	1.38859	0.245598	0.121901	0.367506	0	0.120697	0.48592	AC063943.1	processed_pseudogene	chr12:120522664-120523443:-	gi|119618605|gb|EAW98199.1|	445	2e-53	coenzyme Q5 homolog, methyltransferase (yeast), isoform CRA_b [Homo sapiens]	gi|426214282|ref|NG_010294.2|	365	0	Homo sapiens ribosomal protein L29 pseudogene 24 (RPL29P24) on chromosome 12	Q8HXB8	140	5e-41	60S ribosomal protein L29	.	.	.	.	pfam01779	Ribosomal_L29e	Ribosomal L29e protein family.	GO:0006412|translation;	GO:0005840|ribosome;	GO:0003735|structural constituent of ribosome;	.	.
ENSG00000278991	2.12646	1.85096	0.731791	0.86872	0.808333	0.145895	0.329881	0.0719216	1.0834	0.181739	AC090181.3	TEC	chr15:77063397-77064910:-	.	.	.	.	gi|27777610|gb|AC090181.9|	1514	0	Homo sapiens chromosome 15, clone RP11-797A18, complete sequence	.	.	.	.	.	.	.	.	pfam13900	GVQW	Putative binding domain. This short domain is often found nested inside other longer domains. The function is not known, but the domain carries a highly conserved GVQW motif. The members are rich in proline and cysteine. This may be a binding domain.	.	.	.	.	.
ENSG00000278993	0.0978441	0.120237	0	0.12513	0.213017	0.0302086	0.151787	0.148919	0.0598201	0.120417	AC002350.2	TEC	chr12:110501614-110503441:+	gi|21595558|gb|AAH32462.1|	636	5e-76	VPS29 protein [Homo sapiens]	gi|16551461|dbj|AK056139.1|	1828	0	Homo sapiens cDNA FLJ31577 fis, clone NT2RI2001910	Q8N2A0	36.2	7e-17	Putative uncharacterized protein encoded by LINC00269	.	.	.	.	pfam13900	GVQW	Putative binding domain. This short domain is often found nested inside other longer domains. The function is not known, but the domain carries a highly conserved GVQW motif. The members are rich in proline and cysteine. This may be a binding domain.	GO:0006310|DNA recombination;GO:0090305|nucleic acid phosphodiester bond hydrolysis;GO:0032199|reverse transcription involved in RNA-mediated transposition;GO:0032197|transposition, RNA-mediated;	.	GO:0046872|metal ion binding;GO:0003964|RNA-directed DNA polymerase activity;GO:0009036|Type II site-specific deoxyribonuclease activity;	.	.
ENSG00000278997	1.88503	0.646448	0.969828	1.21937	1.18619	0.365435	0.693667	0.120098	0.241216	0.283245	AL662907.1	TEC	chr1:33141871-33143230:-	gi|119627873|gb|EAX07468.1|	188	2e-13	hCG2032088 [Homo sapiens]	gi|21531085|emb|AL662907.11|	1360	0	Human DNA sequence from clone RP11-131M11 on chromosome 1, complete sequence	.	.	.	.	.	.	.	.	pfam12255	TcdB_toxin_midC	Insecticide toxin TcdB middle/C-terminal region. This domain family is found in bacteria, and is approximately 150 amino acids in length. The family is found in association with pfam03534. This family is the C-terminal-sided middle region of the bacterial insecticide toxin TcdB.	.	.	.	.	.
ENSG00000278998	1.00518	0.173703	0.111188	0.843606	0.46894	0	0	0	0.115228	0	AC099552.4	TEC	chr7:155222903-155223851:+	gi|119624933|gb|EAX04528.1|	485	8e-58	hCG1797215 [Homo sapiens]	gi|18873975|gb|AC099552.6|	949	0	Homo sapiens BAC clone RP11-1430O6 from 7, complete sequence	.	.	.	.	.	.	.	.	pfam03154	Atrophin-1	Atrophin-1 family. Atrophin-1 is the protein product of the dentatorubral-pallidoluysian atrophy (DRPLA) gene. DRPLA OMIM:125370 is a progressive neurodegenerative disorder. It is caused by the expansion of a CAG repeat in the DRPLA gene on chromosome 12p. This results in an extended polyglutamine region in atrophin-1, that is thought to confer toxicity to the protein, possibly through altering i…	.	.	.	.	.
ENSG00000283982	0.0248157	0.057178	0.0109799	0	0.347313	0	0	0	0	0	AL445623.2	lincRNA	chr9:23500691-23672387:-	.	.	.	.	gi|50949779|emb|CR627240.1|	4793	0	Homo sapiens mRNA; cDNA DKFZp781D1719 (from clone DKFZp781D1719)	.	.	.	.	.	.	.	.	pfam10325	7TM_GPCR_Srz	Serpentine type 7TM GPCR chemoreceptor Srz. Chemoreception is mediated in Caenorhabditis elegans by members of the seven-transmembrane G-protein-coupled receptor class (7TM GPCRs) of proteins which are of the serpentine type. Srz is a solo families amongst the superfamilies of chemoreceptors. Chemoperception is one of the central senses of soil nematodes like C. elegans which are otherwise 'blind…	.	.	.	.	.
ENSG00000182376	0.0266397	0.0245523	0.023574	0.102206	0.0994245	0.148046	0.173572	0.0243274	0.0488611	0	AC138028.1	antisense	chr16:88742767-88745748:+	gi|21757639|dbj|BAC05165.1|	818	1e-101	unnamed protein product [Homo sapiens]	gi|632794866|ref|NR_120387.1|	2137	0	Homo sapiens uncharacterized LOC339059 (LOC339059), long non-coding RNA	Q8N2A0	116	4e-28	Putative uncharacterized protein encoded by LINC00269	.	.	.	.	pfam13900	GVQW	Putative binding domain. This short domain is often found nested inside other longer domains. The function is not known, but the domain carries a highly conserved GVQW motif. The members are rich in proline and cysteine. This may be a binding domain.	GO:0046513|ceramide biosynthetic process;GO:0006672|ceramide metabolic process;GO:0008203|cholesterol metabolic process;GO:0008610|lipid biosynthetic process;GO:0006869|lipid transport;GO:0045861|negative regulation of proteolysis;GO:0007399|nervous system development;GO:0006644|phospholipid metabolic process;GO:0030163|protein catabolic process;	GO:0005783|endoplasmic reticulum;GO:0005789|endoplasmic reticulum membrane;GO:0005793|endoplasmic reticulum-Golgi intermediate compartment;GO:0033116|endoplasmic reticulum-Golgi intermediate compartment membrane;GO:0016021|integral component of membrane;	.	.	.
ENSG00000280323	0	0	0	0.0310279	0	0.0599254	0	0.0295413	0.207666	0	AC053503.6	TEC	chr2:219427477-219429319:+	gi|355784495|gb|EHH65346.1|	210	7e-17	hypothetical protein EGM_02092, partial [Macaca fascicularis]	gi|15145575|gb|AC053503.7|	1843	0	Homo sapiens BAC clone RP11-316O14 from 2, complete sequence	Q8N2A0	52.8	2e-15	Putative uncharacterized protein encoded by LINC00269	.	.	.	.	pfam13900	GVQW	Putative binding domain. This short domain is often found nested inside other longer domains. The function is not known, but the domain carries a highly conserved GVQW motif. The members are rich in proline and cysteine. This may be a binding domain.	GO:0010468|regulation of gene expression;	GO:0005634|nucleus;	GO:0051213|dioxygenase activity;GO:0071558|histone demethylase activity (H3-K27 specific);GO:0046872|metal ion binding;	.	.
ENSG00000280326	0.0392751	0.180988	0.0347554	0.0376709	0.0732912	0.181888	0	0	0	0	AC067931.3	TEC	chr8:140591684-140593201:+	gi|34526292|dbj|BAC85220.1|	349	7e-36	unnamed protein product [Homo sapiens]	gi|22657599|gb|AC067931.16|	1518	0	Homo sapiens chromosome 8, clone RP11-642A1, complete sequence	Q8N2A0	114	5e-28	Putative uncharacterized protein encoded by LINC00269	.	.	.	.	pfam13900	GVQW	Putative binding domain. This short domain is often found nested inside other longer domains. The function is not known, but the domain carries a highly conserved GVQW motif. The members are rich in proline and cysteine. This may be a binding domain.	GO:0010468|regulation of gene expression;	GO:0005634|nucleus;	GO:0051213|dioxygenase activity;GO:0071558|histone demethylase activity (H3-K27 specific);GO:0046872|metal ion binding;	.	.
ENSG00000156453	2.46437	1.30319	2.12715	1.03655	1.17796	13.9667	13.133	8.90963	6.09462	13.5828	PCDH1	protein_coding	chr5:141853111-141879246:-	gi|27754773|ref|NP_115796.2|	5835	0	protocadherin-1 isoform 2 precursor [Homo sapiens]	gi|519666787|ref|NM_032420.3|	4793	0	Homo sapiens protocadherin 1 (PCDH1), transcript variant 2, mRNA	Q08174	214	1e-61	Protocadherin-1	.	.	.	.	pfam08374	Protocadherin	Protocadherin. The structure of protocadherins is similar to that of classic cadherins (pfam00028), but particularly on the cytoplasmic domains they also have some unique features. They are expressed in a variety of organisms and are found in high concentrations in the brain where they seem to be localized mainly at cell-cell contact sites. Their expression seems to be developmentally regulated.	GO:0007267|cell-cell signaling;GO:0007156|homophilic cell adhesion via plasma membrane adhesion molecules;GO:0007399|nervous system development;	GO:0005911|cell-cell junction;GO:0005887|integral component of plasma membrane;GO:0005886|plasma membrane;	GO:0005509|calcium ion binding;	K16498	PCDHD1; protocadherin delta 1
ENSG00000229492	0.21067	0.242704	0	0.757745	0.196565	0.195128	0.0490224	0.0961919	0	0	FO681548.1	processed_pseudogene	chr22:17418697-17419828:+	gi|119578158|gb|EAW57754.1|	601	1e-73	hCG2042573 [Homo sapiens]	gi|589269254|ref|NG_033989.1|	1132	0	Homo sapiens cat eye syndrome chromosome region, candidate 2 (CECR2), RefSeqGene on chromosome 22	Q9NYB0	63.5	1e-09	Telomeric repeat-binding factor 2-interacting protein 1	.	.	.	.	pfam11626	Rap1_C	TRF2-interacting telomeric protein/Rap1 - C terminal domain. This family of proteins represents the C-terminal domain of the protein Rap-1, which plays a distinct role in silencing at the silent mating-type loci and telomeres. The Rap-1 C terminus adopts an all-helical fold. Rap1 carries out its function by recruiting the Sir3 and Sir4 proteins to chromatin via its C terminal domain. Rap1 is othe…	GO:0048239|negative regulation of DNA recombination at telomere;GO:0032205|negative regulation of telomere maintenance;GO:0043123|positive regulation of I-kappaB kinase/NF-kappaB signaling;GO:0051092|positive regulation of NF-kappaB transcription factor activity;GO:0033138|positive regulation of peptidyl-serine phosphorylation;GO:1901985|positive regulation of protein acetylation;GO:0031848|prote…	GO:0000781|chromosome, telomeric region;GO:0005737|cytoplasm;GO:0000228|nuclear chromosome;GO:0000784|nuclear chromosome, telomeric region;GO:0005635|nuclear envelope;GO:0000783|nuclear telomere cap complex;GO:0005654|nucleoplasm;GO:0005634|nucleus;GO:0070187|telosome;	GO:0098505|G-rich strand telomeric DNA binding;GO:0042162|telomeric DNA binding;	K11113	TERF2IP, RAP1; telomeric repeat-binding factor 2-interacting protein 1
ENSG00000182378	9.36041	17.751	9.47627	6.83516	11.0879	2.07827	5.62911	1.61813	6.11137	0.764436	PLCXD1	protein_coding	chrX:276322-303356:+	gi|8922995|ref|NP_060860.1|	1734	0	PI-PLC X domain-containing protein 1 [Homo sapiens]	gi|254039597|ref|NM_018390.3|	5305	0	Homo sapiens phosphatidylinositol-specific phospholipase C, X domain containing 1 (PLCXD1), transcript variant 1, mRNA	Q9NUJ7	258	1e-82	PI-PLC X domain-containing protein 1	.	.	.	.	pfam13900	GVQW	Putative binding domain. This short domain is often found nested inside other longer domains. The function is not known, but the domain carries a highly conserved GVQW motif. The members are rich in proline and cysteine. This may be a binding domain.	GO:0006629|lipid metabolic process;	.	GO:0008081|phosphoric diester hydrolase activity;	.	.
ENSG00000182379	2.63436	15.3344	5.10409	3.59065	14.0234	0.539371	0.722704	0.73437	12.0032	0.332743	NXPH4	protein_coding	chr12:57216795-57226449:+	gi|39930315|ref|NP_009155.1|	1151	7e-151	neurexophilin-4 precursor [Homo sapiens]	gi|21753252|dbj|AK094231.1|	1991	0	Homo sapiens cDNA FLJ36912 fis, clone BRACE2003847, highly similar to Rattus norvegicus neurexophilin 4 (Nph4) mRNA	O95158	447	3e-152	Neurexophilin-4	.	.	.	.	pfam06312	Neurexophilin	Neurexophilin. This family consists of mammalian neurexophilin proteins. Mammalian brains contain four different neurexophilin proteins. Neurexophilins form a family of related glycoproteins that are proteolytically processed after synthesis and bind to alpha-neurexins. The structure and characteristics of neurexophilins indicate that they function as neuropeptides that may signal via alpha-neure…	GO:0007218|neuropeptide signaling pathway;	GO:0005576|extracellular region;	GO:0005102|receptor binding;	.	.
ENSG00000229495	0	0	0	0.0217266	0.105676	0.0209807	0	0.0413713	0.0830936	0	AL450327.1	lincRNA	chr6:78809715-78813303:-	.	.	.	.	gi|551859675|tpe|HG499403.1|	2632	0	TPA: Homo sapiens long non-coding RNA OTTHUMT00000041295.1 (RP11-173D14.3 gene), lincRNA	.	.	.	.	.	.	.	.	pfam09620	Cas_csx3	CRISPR-associated protein (Cas_csx3). This entry is encoded in CRISPR-associated (cas) gene clusters, near CRISPR repeats, in the genomes of several different thermophiles: Archaeoglobus fulgidus (archaeal), Aquifex aeolicus (Aquificae), Dictyoglomus thermophilum (Dictyoglomi), and a thermophilic Synechococcus (Cyanobacteria). It is not yet assigned to a specific CRISPR/cas subtype (hence the x d…	.	.	.	.	.
ENSG00000072682	0.792404	1.58989	1.60721	3.10069	0.765523	2.15637	2.72833	6.95447	1.4148	6.7445	P4HA2	protein_coding	chr5:132191838-132295315:-	gi|795224993|ref|XP_011806447.1|	3022	0	PREDICTED: prolyl 4-hydroxylase subunit alpha-2 isoform X1 [Colobus angolensis palliatus]	gi|63252889|ref|NM_004199.2|	2569	0	Homo sapiens prolyl 4-hydroxylase, alpha polypeptide II (P4HA2), transcript variant 1, mRNA	E7EU14	60.5	1e-10	Protein PPP5D1	.	.	.	.	pfam08336	P4Ha_N	Prolyl 4-Hydroxylase alpha-subunit, N-terminal region. The members of this family are eukaryotic proteins, and include all three isoforms of the prolyl 4-hydroxylase alpha subunit. This enzyme (EC:1.14.11.2) is important in the post-translational modification of collagen, as it catalyses the formation of 4-hydroxyproline. In vertebrates, the complete enzyme is an alpha2-beta2 tetramer; the beta-s…	GO:0007267|cell-cell signaling;GO:0043171|peptide catabolic process;GO:0008217|regulation of blood pressure;GO:0007165|signal transduction;	GO:0005737|cytoplasm;GO:0070062|extracellular exosome;GO:0005887|integral component of plasma membrane;	GO:0004177|aminopeptidase activity;GO:0070006|metalloaminopeptidase activity;GO:0042277|peptide binding;GO:0008270|zinc ion binding;	K00472	E1.14.11.2; prolyl 4-hydroxylase [EC:1.14.11.2]
ENSG00000163810	0.0109535	0.0100952	0.0193859	0.0735424	0.0204402	0.0405815	0.0509768	0.0300081	0.120541	0.0202206	TGM4	protein_coding	chr3:44874608-44914990:+	gi|156627577|ref|NP_003232.2|	3704	0	protein-glutamine gamma-glutamyltransferase 4 [Homo sapiens]	gi|156627576|ref|NM_003241.3|	2996	0	Homo sapiens transglutaminase 4 (TGM4), mRNA	P49221	260	2e-80	Protein-glutamine gamma-glutamyltransferase 4	.	.	.	.	pfam00868	Transglut_N	Transglutaminase family.	GO:0018149|peptide cross-linking;	GO:0005737|cytoplasm;GO:0070062|extracellular exosome;GO:0031012|extracellular matrix;GO:0005794|Golgi apparatus;	GO:0046872|metal ion binding;GO:0003810|protein-glutamine gamma-glutamyltransferase activity;	K05621	TGM4; transglutaminase 4 [EC:2.3.2.13]
ENSG00000223648	0	0	0.12241	0	0	0	0	2.02115	0	0.255362	IGHV3-64	IG_V_gene	chr14:106657725-106658258:-	gi|426378282|ref|XP_004055867.1|	644	3e-82	PREDICTED: uncharacterized protein LOC101132759 [Gorilla gorilla gorilla]	gi|3201899|gb|AF067420.1|AF067420	381	0	Homo sapiens SNC73 protein (SNC73) mRNA, complete cds	P01764	217	2e-71	Immunoglobulin heavy variable 3-23	.	.	.	.	pfam03492	Methyltransf_7	SAM dependent carboxyl methyltransferase. This family of plant methyltransferases contains enzymes that act on a variety of substrates including salicylic acid, jasmonic acid and 7-Methylxanthine. Caffeine is synthesized through sequential three-step methylation of xanthine derivatives at positions 7-N, 3-N, and 1-N. The protein 7-methylxanthine methyltransferase (designated as CaMXMT) catalyses …	GO:0050853|B cell receptor signaling pathway;GO:0006956|complement activation;GO:0006958|complement activation, classical pathway;GO:0042742|defense response to bacterium;GO:0038095|Fc-epsilon receptor signaling pathway;GO:0038096|Fc-gamma receptor signaling pathway involved in phagocytosis;GO:0006955|immune response;GO:0045087|innate immune response;GO:0006911|phagocytosis, engulfment;GO:0006910…	GO:0072562|blood microparticle;GO:0009897|external side of plasma membrane;GO:0070062|extracellular exosome;GO:0005576|extracellular region;GO:0005615|extracellular space;GO:0042571|immunoglobulin complex, circulating;GO:0005886|plasma membrane;	GO:0003823|antigen binding;GO:0034987|immunoglobulin receptor binding;GO:0004252|serine-type endopeptidase activity;	.	.
ENSG00000275066	6.70236	5.78462	8.03001	6.70497	5.46656	3.35729	3.63037	3.1766	2.16757	4.5984	SYNRG	protein_coding	chr17:37514797-37609496:-	gi|38569409|ref|NP_009178.3|	5976	0	synergin gamma isoform 1 [Homo sapiens]	gi|594140686|ref|NM_007247.5|	8171	0	Homo sapiens synergin, gamma (SYNRG), transcript variant 1, mRNA	Q5SV85	223	7e-61	Synergin gamma	.	.	.	.	pfam13900	GVQW	Putative binding domain. This short domain is often found nested inside other longer domains. The function is not known, but the domain carries a highly conserved GVQW motif. The members are rich in proline and cysteine. This may be a binding domain.	GO:0006897|endocytosis;GO:0015031|protein transport;	GO:0005829|cytosol;GO:0005794|Golgi apparatus;GO:0016020|membrane;	.	.	.
ENSG00000224618	0	0	0	0	0.148341	0	0	0.871114	0.291603	0	AC096921.1	processed_pseudogene	chr3:30626423-30626797:-	gi|478515469|ref|XP_004431977.1|	197	2e-15	PREDICTED: ectoderm-neural cortex protein 2 [Ceratotherium simum simum]	gi|270048021|gb|GU143402.1|	375	0	Homo sapiens transforming growth factor, beta receptor II (70/80kDa) isoform 1 (TGFBR2) gene, complete cds	Q9H0H3	76.6	1e-15	Kelch-like protein 25	.	.	.	.	pfam11038	DGF-1_5	Dispersed gene family protein 1 of Trypanosoma cruzi region 5. This protein is likely to be highly expressed, and is expressed from the sub-telomeric region. However, the function is not known. Other domains on this protein include DGF-1_N, DGF-1_2, and DGF-1_4. This domain is just downstream from the C-terminus, but not the C-terminus of proteins, also annotated as being DGF-1, that constitute f…	GO:0016567|protein ubiquitination;GO:0042787|protein ubiquitination involved in ubiquitin-dependent protein catabolic process;GO:0006446|regulation of translational initiation;	GO:0031463|Cul3-RING ubiquitin ligase complex;GO:0005737|cytoplasm;	.	K10462	KLHL25_37, ENC1, ENC2; kelch-like protein 25/37 (ectoderm-neural cortex protein)
ENSG00000223642	0.078862	0.290731	0.174466	0.226922	0.110373	0	0.110106	0	0.0723222	0	AC008277.1	antisense	chr2:159386367-159404636:+	gi|14042407|dbj|BAB55231.1|	180	1e-12	unnamed protein product [Homo sapiens]	gi|551847392|tpe|HG494783.1|	1149	0	TPA: Homo sapiens long non-coding RNA OTTHUMT00000462163.2 (AC008277.1 gene), antisense	Q9UIF8	74.3	6e-14	Bromodomain adjacent to zinc finger domain protein 2B	.	.	.	.	pfam02791	DDT	DDT domain. The DDT domain is named after (DNA binding homeobox and Different Transcription factors) and is approximately 60 residues in length. Along with the WHIM motifs, it comprises an entirely alpha helical module found in diverse eukaryotic chromatin proteins. Based on the structure of Ioc3, this module is inferred to interact with nucleosomal linker DNA and the SLIDE domain of ISWI protein…	GO:0006355|regulation of transcription, DNA-templated;GO:0006351|transcription, DNA-templated;	GO:0005634|nucleus;	GO:0003677|DNA binding;GO:0008270|zinc ion binding;	.	.
ENSG00000224616	2.95984	5.45584	3.4923	2.43338	4.60279	2.74148	2.23023	3.08906	1.93885	5.85431	RTCA-AS1	antisense	chr1:100264009-100266120:-	gi|544404169|ref|XP_005542659.1|	151	3e-09	PREDICTED: lipoamide acyltransferase component of branched-chain alpha-keto acid dehydrogenase complex, mitochondrial isoform X1 [Macaca fascicularis]	gi|551897057|tpe|HG492318.1|	423	0	TPA: Homo sapiens long non-coding RNA OTTHUMT00000097434.1 (RP11-305E17.6 gene), antisense	.	.	.	.	.	.	.	.	pfam01560	HCV_NS1	Hepatitis C virus non-structural protein E2/NS1. The hypervariable region of the E2/NS1 region of hepatitis C virus varies greatly between viral isolates. E2 is thought to encode a structurally unconstrained envelope protein.	.	.	.	.	.
ENSG00000224614	0.0284445	0.0262157	0.151027	0	0	0	0	0.0779265	0.208685	0	TNK2-AS1	antisense	chr3:195908076-195911257:+	gi|447545|prf||1914275A	157	2e-09	non-receptor Tyr kinase	gi|551852205|tpe|HG496596.1|	2096	0	TPA: Homo sapiens long non-coding RNA OTTHUMT00000341447.1 (AC124944.2 gene), antisense	.	.	.	.	.	.	.	.	pfam15263	DUF4593	Domain of unknown function (DUF4593). This protein family is a putative uncharacterized protein family. Its existence is uncertain and its precise function is unknown. This family of proteins is thought to be found in eukaryotes. Proteins in this family are estimated to be around 155 amino acids in length.	.	.	.	.	.
ENSG00000127314	9.37474	5.26389	6.89767	3.97274	7.54862	5.04886	7.30434	6.30506	8.22296	5.04116	RAP1B	protein_coding	chr12:68610839-68671901:+	gi|440894067|gb|ELR46625.1|	904	4e-107	Ras-related protein Rap-1b, partial [Bos mutus]	gi|11079407|gb|AC008651.7|AC008651	12607	0	Homo sapiens chromosome 5 clone CTB-187A7, complete sequence	A6NIZ1	216	4e-70	Ras-related protein Rap-1b-like protein	.	.	.	.	pfam00071	Ras	Ras family. Includes sub-families Ras, Rab, Rac, Ral, Ran, Rap Ypt1 and more. Shares P-loop motif with GTP_EFTU, arf and myosin_head. See pfam00009 pfam00025, pfam00063. As regards Rab GTPases, these are important regulators of vesicle formation, motility and fusion. They share a fold in common with all Ras GTPases: this is a six-stranded beta-sheet surrounded by five alpha-helices.	GO:0006974|cellular response to DNA damage stimulus;GO:0006281|DNA repair;GO:0006260|DNA replication;GO:0006269|DNA replication, synthesis of RNA primer;GO:0000398|mRNA splicing, via spliceosome;GO:2000042|negative regulation of double-strand break repair via homologous recombination;GO:1903775|regulation of DNA double-strand break processing;	GO:0005737|cytoplasm;GO:0005634|nucleus;GO:0035861|site of double-strand break;GO:0005681|spliceosomal complex;	GO:0005524|ATP binding;GO:0043141|ATP-dependent 5'-3' DNA helicase activity;GO:0004004|ATP-dependent RNA helicase activity;GO:0044822|poly(A) RNA binding;GO:0017116|single-stranded DNA-dependent ATP-dependent DNA helicase activity;	K04353	RAP1A; Ras-related protein Rap-1A
ENSG00000071082	87.7874	99.734	60.3385	88.9514	58.0103	37.4277	43.8025	36.3654	64.1359	26.7028	RPL31	protein_coding	chr2:101001715-101024032:+	gi|297287320|ref|XP_001103204.2|	592	1e-69	PREDICTED: 60S ribosomal protein L31-like isoform 4 [Macaca mulatta]	gi|18464324|gb|AC016738.6|	2210	0	Homo sapiens BAC clone RP11-426K3 from 2, complete sequence	P62902	179	5e-55	60S ribosomal protein L31	YLR406c	129	2e-34	COG2097	pfam01198	Ribosomal_L31e	Ribosomal protein L31e.	GO:0002181|cytoplasmic translation;	GO:0022625|cytosolic large ribosomal subunit;GO:0005730|nucleolus;GO:0005654|nucleoplasm;	GO:0003735|structural constituent of ribosome;	K02910	RP-L31e, RPL31; large subunit ribosomal protein L31e
ENSG00000231748	0	0	0	0.263523	0	0.381714	3.06876	0.627242	0	0.253597	AL596223.2	antisense	chr10:69265342-69268148:-	gi|345309743|ref|XP_001517802.2|	237	2e-21	PREDICTED: putative hexokinase HKDC1, partial [Ornithorhynchus anatinus]	gi|551868588|tpe|HG502971.1|	434	0	TPA: Homo sapiens long non-coding RNA OTTHUMT00000048394.1 (RP11-227H15.5 gene), antisense	Q2TB90	97.1	4e-22	Putative hexokinase HKDC1	.	.	.	.	pfam03727	Hexokinase_2	Hexokinase. Hexokinase (EC:2.7.1.1) contains two structurally similar domains represented by this family and pfam00349. Some members of the family have two copies of each of these domains.	GO:0001678|cellular glucose homeostasis;GO:0006096|glycolytic process;GO:0019318|hexose metabolic process;	GO:0005829|cytosol;	GO:0005524|ATP binding;GO:0008865|fructokinase activity;GO:0004340|glucokinase activity;GO:0005536|glucose binding;GO:0019158|mannokinase activity;	K00844	HK; hexokinase [EC:2.7.1.1]
ENSG00000231749	0.279156	0.128641	0.017645	0.439881	0.0372094	0.055406	0.0371193	0	0.146289	0	ABCA9-AS1	antisense	chr17:68944531-69042784:+	gi|297715519|ref|XP_002834120.1|	278	2e-28	PREDICTED: ATP-binding cassette sub-family A member 9-like, partial [Pongo abelii]	gi|3873182|gb|AC005922.1|AC005922	488	0	Homo sapiens chromosome 17, clone hRPK.235_I_10, complete sequence	Q6UX73	55.5	2e-07	UPF0764 protein C16orf89	.	.	.	.	pfam13900	GVQW	Putative binding domain. This short domain is often found nested inside other longer domains. The function is not known, but the domain carries a highly conserved GVQW motif. The members are rich in proline and cysteine. This may be a binding domain.	.	GO:0005829|cytosol;GO:0070062|extracellular exosome;GO:0016020|membrane;	GO:0042803|protein homodimerization activity;	K05651	ABCA9; ATP-binding cassette, subfamily A (ABC1), member 9
ENSG00000231742	0.0666887	0.0614632	0.0590141	0.255859	0.0622237	0.926532	0.744877	1.0962	0.36695	0.246221	LINC01273	lincRNA	chr20:50172550-50176671:+	gi|119596036|gb|EAW75630.1|	443	7e-53	hCG2045308 [Homo sapiens]	gi|568599878|ref|NR_109943.1|	685	0	Homo sapiens long intergenic non-protein coding RNA 1273 (LINC01273), long non-coding RNA	Q96MD7	73.9	3e-15	Uncharacterized protein C9orf85	.	.	.	.	pfam13900	GVQW	Putative binding domain. This short domain is often found nested inside other longer domains. The function is not known, but the domain carries a highly conserved GVQW motif. The members are rich in proline and cysteine. This may be a binding domain.	GO:0042981|regulation of apoptotic process;GO:2000772|regulation of cellular senescence;	GO:0005730|nucleolus;	GO:0003723|RNA binding;	.	.
ENSG00000231743	0	0	0	0	0	0	0	0.905255	0	0.261428	AC026396.1	processed_pseudogene	chr10:2936021-2936441:+	gi|820999237|ref|XP_012354768.1|	322	3e-33	PREDICTED: uncharacterized protein LOC105738208 [Nomascus leucogenys]	gi|20270096|gb|AC026396.8|	421	0	Homo sapiens chromosome 10 clone RP11-89K18, complete sequence	.	.	.	.	.	.	.	.	pfam15449	Retinal	Retinal protein. This family of proteins is found in the photoreceptor cells of the retina. Mutations of the gene encoding this protein have been associated with retinal disorders such as retinitis pigmentosa and late-onset progressive retinal atrophy. The function of this family of proteins is unknown, but it is likely to be important in the development and function of the retina.	.	.	.	.	.
ENSG00000231741	1.13716	0.973195	0.251574	0.467448	0.719981	0.263317	0.075604	0.148351	0.0744899	0.149947	AL353743.3	processed_pseudogene	chr9:85934588-85936599:+	gi|109127637|ref|XP_001106758.1|	645	9e-140	PREDICTED: ribosomal L1 domain-containing protein 1-like isoform 4 [Macaca mulatta]	gi|426362174|ref|XR_175467.1|	1359	0	PREDICTED: Gorilla gorilla gorilla ribosomal L1 domain-containing protein 1-like (LOC101142423), misc_RNA	Q5RCE6	259	7e-141	Ribosomal L1 domain-containing protein 1	.	.	.	.	pfam00687	Ribosomal_L1	Ribosomal protein L1p/L10e family. This family includes prokaryotic L1 and eukaryotic L10.	GO:0042981|regulation of apoptotic process;GO:2000772|regulation of cellular senescence;	GO:0005730|nucleolus;	GO:0003723|RNA binding;	.	.
ENSG00000154342	0	0	0.0179941	0.0195036	0.0569181	0.640356	0.132488	0.167122	0.0559436	0.150151	WNT3A	protein_coding	chr1:228007051-228061260:+	gi|14916475|ref|NP_149122.1|	1803	0	protein Wnt-3a precursor [Homo sapiens]	gi|325053704|ref|NM_033131.3|	2932	0	Homo sapiens wingless-type MMTV integration site family, member 3A (WNT3A), mRNA	P56704	699	0	Protein Wnt-3a	.	.	.	.	pfam00110	wnt	wnt family. Wnt genes have been identified in vertebrates and invertebrates but not in plants, unicellular eukaryotes or prokaryotes. In humans, 19 WNT proteins are known. Because of their insolubility little is known about Wnt protein structure, but all have 23 or 24 Cys residues whose spacing is highly conserved. Signal transduction by Wnt proteins (including the Wnt/beta-catenin, the Wnt/Ca++,…	GO:0090245|axis elongation involved in somitogenesis;GO:0007411|axon guidance;GO:0060070|canonical Wnt signaling pathway;GO:0061317|canonical Wnt signaling pathway involved in cardiac muscle cell fate commitment;GO:0021846|cell proliferation in forebrain;GO:0033278|cell proliferation in midbrain;GO:0034613|cellular protein localization;GO:0071300|cellular response to retinoic acid;GO:0010387|COP9…	GO:0009986|cell surface;GO:0031901|early endosome membrane;GO:0030666|endocytic vesicle membrane;GO:0005788|endoplasmic reticulum lumen;GO:0070062|extracellular exosome;GO:0005576|extracellular region;GO:0005615|extracellular space;GO:0005796|Golgi lumen;GO:0005886|plasma membrane;GO:0098793|presynapse;GO:0005578|proteinaceous extracellular matrix;GO:1990851|Frizzled-LRP5/6 complex;	GO:0039706|co-receptor binding;GO:0005109|frizzled binding;GO:0048018|receptor agonist activity;GO:0005102|receptor binding;GO:0003713|transcription coactivator activity;	K00312	WNT3; wingless-type MMTV integration site family, member 3
ENSG00000185344	5.11559	2.70158	2.38642	2.19508	3.19692	1.07796	0.836705	1.13815	1.35006	0.889851	ATP6V0A2	protein_coding	chr12:123712318-123761755:+	gi|42741679|ref|NP_036595.2|	4290	0	V-type proton ATPase 116 kDa subunit a isoform 2 [Homo sapiens]	gi|254675222|ref|NM_012463.3|	6542	0	Homo sapiens ATPase, H+ transporting, lysosomal V0 subunit a2 (ATP6V0A2), mRNA	Q9Y487	452	4e-152	V-type proton ATPase 116 kDa subunit a isoform 2	YOR270c	507	2e-155	COG1269	pfam01496	V_ATPase_I	V-type ATPase 116kDa subunit family. This family consists of the 116kDa V-type ATPase (vacuolar (H+)-ATPases) subunits, as well as V-type ATP synthase subunit i. The V-type ATPases family are proton pumps that acidify intracellular compartments in eukaryotic cells for example yeast central vacuoles, clathrin-coated and synaptic vesicles. They have important roles in membrane trafficking processes…	GO:0015991|ATP hydrolysis coupled proton transport;GO:0015986|ATP synthesis coupled proton transport;GO:0006955|immune response;GO:0008286|insulin receptor signaling pathway;GO:0034220|ion transmembrane transport;GO:0090383|phagosome acidification;GO:0016241|regulation of macroautophagy;GO:0033572|transferrin transport;GO:0007035|vacuolar acidification;GO:0070072|vacuolar proton-transporting V-ty…	GO:0001669|acrosomal vesicle;GO:0005737|cytoplasm;GO:0010008|endosome membrane;GO:0005925|focal adhesion;GO:0016021|integral component of membrane;GO:0005765|lysosomal membrane;GO:0030670|phagocytic vesicle membrane;GO:0005886|plasma membrane;GO:0016471|vacuolar proton-transporting V-type ATPase complex;GO:0000220|vacuolar proton-transporting V-type ATPase, V0 domain;	GO:0051117|ATPase binding;GO:0046961|proton-transporting ATPase activity, rotational mechanism;	K02154	ATPeV0A, ATP6N; V-type H+-transporting ATPase subunit a
ENSG00000185345	0.462451	0.0897295	0.463078	0.198436	0.283874	4.38479	2.16355	3.66743	1.23882	4.5943	PRKN	protein_coding	chr6:161347420-162727771:-	gi|469609977|gb|AGH62057.1|	2444	0	PARK2 splice variant [Homo sapiens]	gi|169790968|ref|NM_004562.2|	4042	0	Homo sapiens parkin RBR E3 ubiquitin protein ligase (PARK2), transcript variant 1, mRNA	O60260	59.7	5e-31	E3 ubiquitin-protein ligase parkin	SPAC1805.12c_1	54.7	1e-07	COG5272	pfam13900	GVQW	Putative binding domain. This short domain is often found nested inside other longer domains. The function is not known, but the domain carries a highly conserved GVQW motif. The members are rich in proline and cysteine. This may be a binding domain.	GO:0008344|adult locomotory behavior;GO:0070842|aggresome assembly;GO:0044257|cellular protein catabolic process;GO:0044267|cellular protein metabolic process;GO:1903351|cellular response to dopamine;GO:0071287|cellular response to manganese ion;GO:0097237|cellular response to toxic substance;GO:0034620|cellular response to unfolded protein;GO:0007417|central nervous system development;GO:0042417…	GO:0016235|aggresome;GO:0005737|cytoplasm;GO:0005829|cytosol;GO:0005783|endoplasmic reticulum;GO:0005794|Golgi apparatus;GO:0097413|Lewy body;GO:0005739|mitochondrion;GO:0043005|neuron projection;GO:0005634|nucleus;GO:1990452|Parkin-FBXW7-Cul1 ubiquitin ligase complex;GO:0048471|perinuclear region of cytoplasm;GO:0098793|presynapse;GO:0000151|ubiquitin ligase complex;	GO:0003779|actin binding;GO:0008013|beta-catenin binding;GO:0051087|chaperone binding;GO:0097602|cullin family protein binding;GO:0019899|enzyme binding;GO:1990444|F-box domain binding;GO:0001664|G-protein coupled receptor binding;GO:0031072|heat shock protein binding;GO:0042826|histone deacetylase binding;GO:0030544|Hsp70 protein binding;GO:0042802|identical protein binding;GO:0019900|kinase bin…	K04556	PARK2; parkin [EC:2.3.2.27]
ENSG00000185347	1.86033	1.78019	1.2209	2.04901	1.55307	0.742	1.01078	0.934777	0.677527	0.147887	C14orf80	protein_coding	chr14:105489855-105499575:+	gi|28193242|emb|CAD62363.1|	2061	0	unnamed protein product [Homo sapiens]	gi|10440531|dbj|AK024506.1|	4396	0	Homo sapiens mRNA for FLJ00116 protein, partial cds	Q3UK37	275	4e-87	Uncharacterized protein C14orf80 homolog	.	.	.	.	pfam14970	DUF4509	Domain of unknown function (DUF4509). This family of proteins is found in eukaryotes. Proteins in this family are typically between 212 and 449 amino acids in length. There is a conserved WLL sequence motif.	GO:0008344|adult locomotory behavior;GO:0070842|aggresome assembly;GO:0044257|cellular protein catabolic process;GO:0044267|cellular protein metabolic process;GO:1903351|cellular response to dopamine;GO:0071287|cellular response to manganese ion;GO:0097237|cellular response to toxic substance;GO:0034620|cellular response to unfolded protein;GO:0007417|central nervous system development;GO:0042417…	GO:0016235|aggresome;GO:0005737|cytoplasm;GO:0005829|cytosol;GO:0005783|endoplasmic reticulum;GO:0005794|Golgi apparatus;GO:0097413|Lewy body;GO:0005739|mitochondrion;GO:0043005|neuron projection;GO:0005634|nucleus;GO:1990452|Parkin-FBXW7-Cul1 ubiquitin ligase complex;GO:0048471|perinuclear region of cytoplasm;GO:0098793|presynapse;GO:0000151|ubiquitin ligase complex;	GO:0003779|actin binding;GO:0008013|beta-catenin binding;GO:0051087|chaperone binding;GO:0097602|cullin family protein binding;GO:0019899|enzyme binding;GO:1990444|F-box domain binding;GO:0001664|G-protein coupled receptor binding;GO:0031072|heat shock protein binding;GO:0042826|histone deacetylase binding;GO:0030544|Hsp70 protein binding;GO:0042802|identical protein binding;GO:0019900|kinase bin…	.	.
ENSG00000185340	2.36829	1.54507	2.71976	2.83306	2.79319	7.09829	7.76486	7.41157	7.49181	3.56145	GAS2L1	protein_coding	chr22:29306582-29312785:+	gi|73915341|sp|Q99501.2|GA2L1_HUMAN	1870	0	RecName: Full=GAS2-like protein 1; AltName: Full=GAS2-related protein on chromosome 22; AltName: Full=Growth arrest-specific protein 2-like 1	gi|34528026|dbj|AK122829.1|	3379	0	Homo sapiens cDNA FLJ16435 fis, clone BRACE3020671, highly similar to GAS2-like protein 1	Q99501	189	3e-50	GAS2-like protein 1	.	.	.	.	pfam02187	GAS2	Growth-Arrest-Specific Protein 2 Domain.	GO:0007050|cell cycle arrest;GO:0009267|cellular response to starvation;GO:0097067|cellular response to thyroid hormone stimulus;GO:0001578|microtubule bundle formation;GO:0030308|negative regulation of cell growth;GO:0045647|negative regulation of erythrocyte differentiation;GO:0010629|negative regulation of gene expression;GO:0007026|negative regulation of microtubule depolymerization;GO:005172…	GO:0005737|cytoplasm;GO:0005856|cytoskeleton;	GO:0008093|cytoskeletal adaptor activity;GO:0008017|microtubule binding;GO:0046966|thyroid hormone receptor binding;	.	.
ENSG00000249365	0	0	0	0	0	0	0	0	1.33355	0	AC110009.1	lincRNA	chr5:125108204-125149929:+	.	.	.	.	gi|551857229|tpe|HG498433.1|	451	0	TPA: Homo sapiens long non-coding RNA OTTHUMT00000371327.1 (RP11-508M8.1 gene), lincRNA	.	.	.	.	.	.	.	.	pfam08664	YcbB	YcbB domain. YcbB is a DNA-binding domain.	.	.	.	.	.
ENSG00000249364	0.238479	0.152164	0.227268	0.0175952	0.205396	0.0339823	0.0170749	0	0.067293	0	AC112206.2	lincRNA	chr5:67379378-67805238:+	gi|119571701|gb|EAW51316.1|	431	5e-48	hCG2038842, partial [Homo sapiens]	gi|551856127|tpe|HG498029.1|	1556	0	TPA: Homo sapiens long non-coding RNA OTTHUMT00000368618.1 (RP11-434D9.1 gene), lincRNA	.	.	.	.	.	.	.	.	pfam02535	Zip	ZIP Zinc transporter. The ZIP family consists of zinc transport proteins and many putative metal transporters. The main contribution to this family is from the Arabidopsis thaliana ZIP protein family these proteins are responsible for zinc uptake in the plant. Also found within this family are C. elegans proteins of unknown function which are annotated as being similar to human growth arrest indu…	.	.	.	.	.
ENSG00000223396	0.179192	0.212337	0.407752	0.0491065	1.62417	0.450496	0.595678	0.280522	0.093904	0.472568	AC096677.1	lincRNA	chr1:201518703-201530474:+	gi|507531076|ref|XP_004649621.1|	512	4e-57	PREDICTED: 40S ribosomal protein S10 isoform X2 [Jaculus jaculus]	gi|551898936|tpe|HG493071.1|	2329	0	TPA: Homo sapiens long non-coding RNA OTTHUMT00000087024.1 (RP11-134G8.5 gene), lincRNA	Q9NQ39	174	2e-48	Putative 40S ribosomal protein S10-like	SPAC31G5.17c	72.4	1e-23	COG5045	pfam13900	GVQW	Putative binding domain. This short domain is often found nested inside other longer domains. The function is not known, but the domain carries a highly conserved GVQW motif. The members are rich in proline and cysteine. This may be a binding domain.	GO:0000028|ribosomal small subunit assembly;	GO:0022627|cytosolic small ribosomal subunit;	GO:0003735|structural constituent of ribosome;	.	.
ENSG00000223392	0	0	0	0	0.248617	0.431898	1.11607	0.060832	0	0.18446	CLDN10-AS1	antisense	chr13:95479444-95533910:-	gi|119629359|gb|EAX08954.1|	166	2e-12	hCG2036990 [Homo sapiens]	gi|390125171|ref|NR_046533.1|	895	0	Homo sapiens CLDN10 antisense RNA 1 (CLDN10-AS1), long non-coding RNA	.	.	.	.	.	.	.	.	pfam11077	DUF2616	Protein of unknown function (DUF2616). This cysteine-rich family is expressed by the double-stranded Nucleopolyhedrovirus, a member of the Baculoviridae family of dsDNA viruses. The function is not known.	.	.	.	.	.
ENSG00000009724	2.95924	2.55933	0.620544	0.73986	0.693551	1.02622	0.926847	0.217727	0.861742	0.556648	MASP2	protein_coding	chr1:11026523-11047233:-	gi|21264363|ref|NP_006601.2|	3649	0	mannan-binding lectin serine protease 2 isoform 1 preproprotein [Homo sapiens]	gi|324120917|ref|NM_006610.3|	2439	0	Homo sapiens mannan-binding lectin serine peptidase 2 (MASP2), transcript variant 1, mRNA	O00187	265	3e-76	Mannan-binding lectin serine protease 2	mlr3307	98.2	4e-21	COG5640	pfam00089	Trypsin	Trypsin.	GO:0006956|complement activation;GO:0006958|complement activation, classical pathway;GO:0001867|complement activation, lectin pathway;	GO:0070062|extracellular exosome;GO:0005576|extracellular region;	GO:0005509|calcium ion binding;GO:0048306|calcium-dependent protein binding;GO:0001855|complement component C4b binding;GO:0008233|peptidase activity;GO:0004252|serine-type endopeptidase activity;	K03993	MASP2; mannan-binding lectin serine protease 2 [EC:3.4.21.104]
ENSG00000149313	8.60112	15.2945	12.4665	16.4349	10.2385	4.73351	6.55186	6.29596	3.59021	6.72862	AASDHPPT	protein_coding	chr11:106075501-106098710:+	gi|9295190|gb|AAF86879.1|AF201943_1	1707	0	HAH-P [Homo sapiens]	gi|31874518|emb|BX537665.1|	5099	0	Homo sapiens mRNA; cDNA DKFZp686B1090 (from clone DKFZp686B1090)	Q9NRN7	251	8e-145	L-aminoadipate-semialdehyde dehydrogenase-phosphopantetheinyl transferase	BS_sfpm	68.9	1e-13	COG2091	pfam01648	ACPS	4'-phosphopantetheinyl transferase superfamily. Members of this family transfers the 4'-phosphopantetheine (4'-PP) moiety from coenzyme A (CoA) to the invariant serine of pfam00550. This post-translational modification renders holo-ACP capable of acyl group activation via thioesterification of the cysteamine thiol of 4'-PP. This superfamily consists of two subtypes: The ACPS type and the Sfp type…	GO:0019878|lysine biosynthetic process via aminoadipic acid;GO:0015939|pantothenate metabolic process;	GO:0005829|cytosol;GO:0070062|extracellular exosome;	GO:0008897|holo-[acyl-carrier-protein] synthase activity;GO:0000287|magnesium ion binding;	K06133	LYS5, acpT; 4'-phosphopantetheinyl transferase [EC:2.7.8.-]
ENSG00000149311	4.88209	6.38601	4.96951	6.14735	4.85921	1.90966	2.25242	1.3945	2.1394	2.27495	ATM	protein_coding	chr11:108222484-108369102:+	gi|71902540|ref|NP_000042.3|	16116	0	serine-protein kinase ATM [Homo sapiens]	gi|71902539|ref|NM_000051.3|	13147	0	Homo sapiens ATM serine/threonine kinase (ATM), mRNA	P51957	64.3	7e-10	Serine/threonine-protein kinase Nek4	.	.	.	.	pfam02259	FAT	FAT domain. The FAT domain is named after FRAP, ATM and TRRAP.	GO:0051301|cell division;GO:0006974|cellular response to DNA damage stimulus;GO:0000278|mitotic cell cycle;GO:0007067|mitotic nuclear division;GO:0045893|positive regulation of transcription, DNA-templated;GO:0006468|protein phosphorylation;GO:2000772|regulation of cellular senescence;GO:1900062|regulation of replicative cell aging;GO:2001020|regulation of response to DNA damage stimulus;	GO:0005929|cilium;GO:0005737|cytoplasm;	GO:0005524|ATP binding;GO:0030145|manganese ion binding;GO:0004674|protein serine/threonine kinase activity;GO:0004702|receptor signaling protein serine/threonine kinase activity;	K04728	ATM, TEL1; ataxia telangiectasia mutated family protein [EC:2.7.11.1]
ENSG00000065618	0.269059	2.47976	3.69458	0.961083	0.112537	0.0171868	0.0777218	0.0931981	0.017017	0.0342549	COL17A1	protein_coding	chr10:104031286-104086002:-	gi|179517|gb|AAA35605.1|	2784	0	autoantigen, partial [Homo sapiens]	gi|119829186|ref|NM_000494.3|	5610	0	Homo sapiens collagen, type XVII, alpha 1 (COL17A1), mRNA	Q9UMD9	168	2e-40	Collagen alpha-1(XVII) chain	.	.	.	.	pfam09770	PAT1	Topoisomerase II-associated protein PAT1. Members of this family are necessary for accurate chromosome transmission during cell division.	GO:0007160|cell-matrix adhesion;GO:0008544|epidermis development;GO:0031581|hemidesmosome assembly;GO:0050776|regulation of immune response;	GO:0005604|basement membrane;GO:0005911|cell-cell junction;GO:0005581|collagen trimer;GO:0005788|endoplasmic reticulum lumen;GO:0005576|extracellular region;GO:0030056|hemidesmosome;GO:0005887|integral component of plasma membrane;GO:0005886|plasma membrane;	.	K07603	COL17A, BP180; collagen, type XVII, alpha
ENSG00000065615	1.20663	0.678653	0.859689	0.694404	0.525392	1.43856	1.40533	2.10207	1.05549	1.09661	CYB5R4	protein_coding	chr6:83859643-83967424:+	gi|84875541|ref|NP_057314.2|	2771	0	cytochrome b5 reductase 4 [Homo sapiens]	gi|6911927|emb|AL034347.23|	7603	0	Human DNA sequence from clone RP4-676J13 on chromosome 6q14, complete sequence	Q7L1T6	288	2e-92	Cytochrome b5 reductase 4	SPCC970.03	119	3e-27	COG0543	pfam00970	FAD_binding_6	Oxidoreductase FAD-binding domain.	GO:0015701|bicarbonate transport;GO:0048468|cell development;GO:0003032|detection of oxygen;GO:0006091|generation of precursor metabolites and energy;GO:0042593|glucose homeostasis;GO:0030073|insulin secretion;GO:0055114|oxidation-reduction process;GO:0046677|response to antibiotic;GO:0006801|superoxide metabolic process;	GO:0005783|endoplasmic reticulum;GO:0005789|endoplasmic reticulum membrane;GO:0048471|perinuclear region of cytoplasm;	GO:0004128|cytochrome-b5 reductase activity, acting on NAD(P)H;GO:0071949|FAD binding;GO:0020037|heme binding;GO:0046872|metal ion binding;GO:0016174|NAD(P)H oxidase activity;GO:0016653|oxidoreductase activity, acting on NAD(P)H, heme protein as acceptor;	K00326	E1.6.2.2; cytochrome-b5 reductase [EC:1.6.2.2]
ENSG00000065613	14.3703	18.4883	21.9861	10.4989	12.9548	13.698	15.0251	10.0641	13.1855	19.1371	SLK	protein_coding	chr10:103967201-104029233:+	gi|41281453|ref|NP_055535.2|	5467	0	STE20-like serine/threonine-protein kinase isoform 1 [Homo sapiens]	gi|426366088|ref|XM_004050049.1|	7120	0	PREDICTED: Gorilla gorilla gorilla STE20-like kinase, transcript variant 2 (SLK), mRNA	O08815	200	3e-57	STE20-like serine/threonine-protein kinase	.	.	.	.	pfam00069	Pkinase	Protein kinase domain.	GO:0006915|apoptotic process;GO:0071356|cellular response to tumor necrosis factor;GO:0043065|positive regulation of apoptotic process;GO:0033129|positive regulation of histone phosphorylation;GO:0046777|protein autophosphorylation;GO:0006468|protein phosphorylation;GO:0030334|regulation of cell migration;GO:0051893|regulation of focal adhesion assembly;	GO:0031252|cell leading edge;GO:0005737|cytoplasm;GO:0048471|perinuclear region of cytoplasm;	GO:0005524|ATP binding;GO:0042803|protein homodimerization activity;GO:0004672|protein kinase activity;GO:0004674|protein serine/threonine kinase activity;GO:0004702|receptor signaling protein serine/threonine kinase activity;	K08836	SLK; STE20-like kinase [EC:2.7.11.1]
ENSG00000157884	0	0	0	0	0.106059	0	0.0529012	0.0519015	0.677581	0	CIB4	protein_coding	chr2:26581202-26641368:-	gi|71274156|ref|NP_001025052.1|	905	8e-121	calcium and integrin-binding family member 4 [Homo sapiens]	gi|71274155|ref|NM_001029881.1|	745	0	Homo sapiens calcium and integrin binding family member 4 (CIB4), mRNA	A0PJX0	353	3e-122	Calcium and integrin-binding family member 4	YKL190w	64.7	4e-12	COG5126	pfam13499	EF-hand_7	EF-hand domain pair.	.	.	GO:0005509|calcium ion binding;GO:0000287|magnesium ion binding;	.	.
ENSG00000182993	0.82189	0.541064	0.611862	1.41397	0.864242	0.894174	0.619291	0.524193	0.203388	0.818834	C12orf60	protein_coding	chr12:14803572-14906586:+	gi|157389009|ref|NP_787070.2|	1270	2e-170	uncharacterized protein C12orf60 [Homo sapiens]	gi|16551554|dbj|AK056213.1|	2843	0	Homo sapiens cDNA FLJ31651 fis, clone NT2RI2004136	Q5U649	493	7e-172	Uncharacterized protein C12orf60	.	.	.	.	pfam15047	DUF4533	Protein of unknown function (DUF4533). This family of proteins is functionally uncharacterized. This family of proteins is found in mammals. This family includes two human proteins: C12orf60 and C12orf69.	GO:0006355|regulation of transcription, DNA-templated;GO:0006351|transcription, DNA-templated;	GO:0005737|cytoplasm;GO:0005654|nucleoplasm;	GO:0046872|metal ion binding;GO:0000977|RNA polymerase II regulatory region sequence-specific DNA binding;GO:0003700|transcription factor activity, sequence-specific DNA binding;	.	.
ENSG00000205129	3.18612	3.13759	1.31317	3.72578	5.45692	0.808511	6.09371	1.67399	0.160104	1.16829	C4orf47	protein_coding	chr4:185426249-185449826:+	gi|167234417|ref|NP_001107829.1|	1583	0	UPF0602 protein C4orf47 [Homo sapiens]	gi|167234416|ref|NM_001114357.1|	974	0	Homo sapiens chromosome 4 open reading frame 47 (C4orf47), mRNA	A7E2U8	254	5e-89	UPF0602 protein C4orf47	.	.	.	.	pfam15239	DUF4586	Domain of unknown function (DUF4586). This protein family, refers to a domain of unknown function. The precise role of this protein domain remains to be elucidated. This family of proteins is found in eukaryotes and are typically between 256 and 320 amino acids in length. There is a single completely conserved residue, phenylalanine (F), that may be functionally important. In humans, the protein …	.	GO:0005813|centrosome;GO:0005737|cytoplasm;	.	.	.
ENSG00000142937	460.309	410.48	289.385	340.214	269.699	129.916	193.925	159.261	344.377	106.814	RPS8	protein_coding	chr1:44775251-44778779:+	gi|119627428|gb|EAX07023.1|	1255	3e-171	ribosomal protein S8, isoform CRA_a, partial [Homo sapiens]	gi|426329374|ref|XM_004025667.1|	862	0	PREDICTED: Gorilla gorilla gorilla ribosomal protein S8, transcript variant 1 (RPS8), mRNA	P62243	277	2e-91	40S ribosomal protein S8	YER102w	183	2e-56	COG2007	pfam01201	Ribosomal_S8e	Ribosomal protein S8e.	GO:0000462|maturation of SSU-rRNA from tricistronic rRNA transcript (SSU-rRNA, 5.8S rRNA, LSU-rRNA);GO:0006412|translation;	GO:0022627|cytosolic small ribosomal subunit;GO:0030529|ribonucleoprotein complex;GO:0016020|membrane;	GO:0003735|structural constituent of ribosome;	K02995	RP-S8e, RPS8; small subunit ribosomal protein S8e
ENSG00000261738	0.0327581	0.150956	0.0869648	0	0.305648	0	0	0	0	0	MIR3976HG	lincRNA	chr18:5748819-5876328:+	gi|119622048|gb|EAX01643.1|	529	1e-61	hCG2039099, partial [Homo sapiens]	gi|336285479|ref|NR_038839.1|	1690	0	Homo sapiens MIR3976 host gene (MIR3976HG), long non-coding RNA	.	.	.	.	.	.	.	.	pfam13900	GVQW	Putative binding domain. This short domain is often found nested inside other longer domains. The function is not known, but the domain carries a highly conserved GVQW motif. The members are rich in proline and cysteine. This may be a binding domain.	.	.	.	.	.
ENSG00000230838	1.01206	0	0.569923	0.0882476	0.171691	0.170436	0	1.26029	0	0	LINC01614	lincRNA	chr2:215718043-215719424:+	gi|119590959|gb|EAW70553.1|	425	2e-50	hCG2041339, partial [Homo sapiens]	gi|551848489|tpe|HG495210.1|	648	0	TPA: Homo sapiens long non-coding RNA OTTHUMT00000337328.1 (AC093850.2 gene), lincRNA	.	.	.	.	.	.	.	.	pfam06559	DCD	2'-deoxycytidine 5'-triphosphate deaminase (DCD). This family consists of several bacterial 2'-deoxycytidine 5'-triphosphate deaminase proteins (EC:3.5.4.13).	.	.	.	.	.
ENSG00000230832	0.0960833	0.221386	0.212565	0.0460793	0.493076	0	0	0	0	0	AC241584.1	processed_pseudogene	chr1:147082338-147083578:-	gi|403258819|ref|XP_003921941.1|	990	0	PREDICTED: lupus La protein [Saimiri boliviensis boliviensis]	gi|589908545|ref|NG_005551.7|	1241	0	Homo sapiens autoantigen La-like (LOC441904) pseudogene on chromosome 1	P05455	378	0	Lupus La protein	SPAC57A10.10c	62.4	7e-15	COG5193	pfam08777	RRM_3	RNA binding motif. This domain is found in protein La which functions as an RNA chaperone during RNA polymerase III transcription, and can also stimulate translation initiation. It contains a five stranded beta sheet which forms an atypical RNA recognition motif.	GO:0008334|histone mRNA metabolic process;GO:0075522|IRES-dependent viral translational initiation;GO:1903608|protein localization to cytoplasmic stress granule;GO:0006400|tRNA modification;	GO:0030529|ribonucleoprotein complex;GO:0000784|nuclear chromosome, telomeric region;GO:0005634|nucleus;	GO:0003729|mRNA binding;GO:0000166|nucleotide binding;GO:0044822|poly(A) RNA binding;GO:0000049|tRNA binding;	K11090	LA, SSB; lupus La protein
ENSG00000230836	0.188372	0.434029	0	0.225847	0.0878799	0.261712	0.0876672	0	0	0	LINC01293	lincRNA	chr2:74940258-74942670:+	gi|119620006|gb|EAW99600.1|	425	5e-48	hCG2038254, partial [Homo sapiens]	gi|551845973|tpe|HG494222.1|	1266	0	TPA: Homo sapiens long non-coding RNA OTTHUMT00000328655.1 (AC104135.4 gene), lincRNA	.	.	.	.	.	.	.	.	pfam04294	VanW	VanW like protein. Family members include vancomycin resistance protein W (VanW). Genes encoding members of this family have been found in vancomycin resistance gene clusters vanB and vanG. The function of VanW is unknown.	.	.	.	.	.
ENSG00000155438	14.3506	13.81	11.923	11.0303	7.70653	5.30323	6.98486	6.49687	5.18379	3.21592	NIFK	protein_coding	chr2:121726945-121736923:-	gi|222352111|ref|NP_115766.3|	1346	0	MKI67 FHA domain-interacting nucleolar phosphoprotein [Homo sapiens]	gi|222352110|ref|NM_032390.4|	1734	0	Homo sapiens nucleolar protein interacting with the FHA domain of MKI67 (NIFK), mRNA	Q9BYG3	196	3e-61	MKI67 FHA domain-interacting nucleolar phosphoprotein	.	.	.	.	pfam13900	GVQW	Putative binding domain. This short domain is often found nested inside other longer domains. The function is not known, but the domain carries a highly conserved GVQW motif. The members are rich in proline and cysteine. This may be a binding domain.	GO:0010923|negative regulation of phosphatase activity;GO:0006461|protein complex assembly;GO:0016072|rRNA metabolic process;GO:0009303|rRNA transcription;	GO:0000794|condensed nuclear chromosome;GO:0005737|cytoplasm;GO:0005730|nucleolus;GO:0005654|nucleoplasm;	GO:0000166|nucleotide binding;GO:0044822|poly(A) RNA binding;GO:0003723|RNA binding;	K14838	NOP15; nucleolar protein 15
ENSG00000131149	13.0088	15.6138	18.2943	11.4395	11.3109	7.77974	12.4152	4.29066	17.652	5.93591	GSE1	protein_coding	chr16:85169525-85676204:+	gi|635034175|ref|XP_007992440.1|	3934	0	PREDICTED: genetic suppressor element 1 isoform X1 [Chlorocebus sabaeus]	gi|499137503|ref|NM_014615.3|	7475	0	Homo sapiens Gse1 coiled-coil protein (GSE1), transcript variant 1, mRNA	Q14687	240	1e-62	Genetic suppressor element 1	.	.	.	.	pfam12540	DUF3736	Protein of unknown function (DUF3736). This domain family is found in eukaryotes, and is typically between 135 and 160 amino acids in length.	.	GO:0005737|cytoplasm;GO:0072546|ER membrane protein complex;GO:0016020|membrane;GO:0005739|mitochondrion;GO:0005634|nucleus;	.	.	.
ENSG00000246350	0.352656	0	0	0.358149	0.30969	0	0	0	0	0.0191477	AL049543.1	antisense	chr6:28587378-28591747:+	gi|119623576|gb|EAX03171.1|	477	2e-52	hCG2038474, partial [Homo sapiens]	gi|16551552|dbj|AK056211.1|	2857	0	Homo sapiens cDNA FLJ31649 fis, clone NT2RI2004078	.	.	.	.	.	.	.	.	pfam13226	DUF4034	Domain of unknown function (DUF4034). This presumed domain is functionally uncharacterized. This domain family is found in bacteria, and is approximately 280 amino acids in length. There is a conserved PRW sequence motif.	.	.	.	.	.
ENSG00000079841	0.00932431	0	0	0.0626042	0.878703	0.0172728	0.0564133	0.00425748	0.0384798	0.030123	RIMS1	protein_coding	chr6:71886703-72403143:+	gi|41054864|ref|NP_055804.2|	7507	0	regulating synaptic membrane exocytosis protein 1 isoform 1 [Homo sapiens]	gi|635094085|ref|XM_008013560.1|	6669	0	PREDICTED: Chlorocebus sabaeus regulating synaptic membrane exocytosis 1 (RIMS1), transcript variant X49, mRNA	Q86UR5	1704	0	Regulating synaptic membrane exocytosis protein 1	.	.	.	.	pfam00168	C2	C2 domain.	GO:0048791|calcium ion-dependent exocytosis of neurotransmitter;GO:0030154|cell differentiation;GO:0006886|intracellular protein transport;GO:0060291|long-term synaptic potentiation;GO:2000463|positive regulation of excitatory postsynaptic potential;GO:0010628|positive regulation of gene expression;GO:0097151|positive regulation of inhibitory postsynaptic potential;GO:0031632|positive regulation …	GO:0030054|cell junction;GO:0005622|intracellular;GO:0005886|plasma membrane;GO:0048786|presynaptic active zone;GO:0042734|presynaptic membrane;	GO:0044325|ion channel binding;GO:0046872|metal ion binding;GO:0019901|protein kinase binding;GO:0017137|Rab GTPase binding;GO:0017124|SH3 domain binding;	K15291	RIMS1, RIM1; regulating synaptic membrane exocytosis protein 1
ENSG00000250436	0	0	0	0	0	3.14757	0.279095	4.4724	0	5.44308	AC074250.2	lincRNA	chr4:73508803-73534128:+	gi|119626088|gb|EAX05683.1|	359	2e-41	hCG1813624, isoform CRA_a [Homo sapiens]	gi|378548194|ref|NR_046377.1|	763	0	Homo sapiens hCG1813624 (LOC728040), long non-coding RNA	.	.	.	.	.	.	.	.	pfam00273	Serum_albumin	Serum albumin family.	.	.	.	.	.
ENSG00000250431	0	0.235829	0	0	2.38747	0	0	0	0.234659	0.236182	AC105914.2	antisense	chr4:174977571-174979381:-	.	.	.	.	gi|551854838|tpe|HG497546.1|	233	7e-118	TPA: Homo sapiens long non-coding RNA OTTHUMT00000362183.1 (RP13-577H12.2 gene), antisense	.	.	.	.	.	.	.	.	pfam04532	DUF587	Protein of unknown function (DUF587). This family consists of the N termini of some human herpesvirus U58 proteins, and some cytomegalovirus UL87 proteins. This region is always found N terminal to the Pfam family UL87 (pfam03043), which has no known function.	.	.	.	.	.
ENSG00000274080	0.13302	0	0.0235424	0.0255174	0	0.0246414	0.123814	0.0971792	0.390366	0	AC005089.1	sense_intronic	chr7:73609262-73611502:-	gi|355563701|gb|EHH20263.1|	388	3e-40	hypothetical protein EGK_03078, partial [Macaca mulatta]	gi|239740424|gb|FJ515858.1|	2241	0	Homo sapiens isolate MLXIPL-VI-T Williams-Beuren syndrome chromosome region 14 protein (MLXIPL) gene, complete cds, alternatively spliced	Q86U02	50.4	6e-06	Putative uncharacterized protein encoded by LINC00596	.	.	.	.	pfam13900	GVQW	Putative binding domain. This short domain is often found nested inside other longer domains. The function is not known, but the domain carries a highly conserved GVQW motif. The members are rich in proline and cysteine. This may be a binding domain.	.	GO:0016021|integral component of membrane;	.	.	.
ENSG00000250432	0.106085	0.831066	0.563259	0.661386	0.89084	0.147388	0.0987426	0	0	0	LINC01598	lincRNA	chr12:54085132-54125992:-	gi|426361886|ref|XP_004048120.1|	213	1e-17	PREDICTED: protein MGARP-like [Gorilla gorilla gorilla]	gi|551890683|tpe|HG511294.1|	653	0	TPA: Homo sapiens long non-coding RNA OTTHUMT00000078491.2 (RP4-610C12.1 gene), antisense	.	.	.	.	.	.	.	.	pfam05039	Agouti	Agouti protein. The agouti protein regulates pigmentation in the mouse hair follicle producing a black hair with a subapical yellow band. A highly homologous protein agouti signal protein (ASIP)is present in humans and is expressed at highest levels in adipose tissue where it may play a role in energy homeostasis and possibly human pigmentation.	.	.	.	.	.
ENSG00000267909	0.750477	1.62277	3.40996	0.332226	1.15807	0	0	0	0	0	CCDC177	protein_coding	chr14:69569816-69574837:-	gi|826327256|ref|XP_012511606.1|	1958	0	PREDICTED: coiled-coil domain-containing protein 177 [Propithecus coquereli]	gi|407892482|ref|NM_001271507.1|	4131	0	Homo sapiens coiled-coil domain containing 177 (CCDC177), mRNA	Q9NQR7	691	0	Coiled-coil domain-containing protein 177	.	.	.	.	pfam15558	DUF4659	Domain of unknown function (DUF4659). This family of proteins is found in eukaryotes. Proteins in this family are typically between 427 and 674 amino acids in length. There are two completely conserved residues (D and I) that may be functionally important.	GO:0006351|transcription, DNA-templated;	GO:0005634|nucleus;	GO:0046872|metal ion binding;GO:0003676|nucleic acid binding;GO:0000981|RNA polymerase II transcription factor activity, sequence-specific DNA binding;	.	.
ENSG00000267904	4.36774	3.62295	2.31906	0.733134	2.03766	1.11252	1.01636	0.997155	1.60221	1.31025	AC024075.1	sense_intronic	chr19:16639967-16640668:-	gi|355560583|gb|EHH17269.1|	194	2e-16	hypothetical protein EGK_13631, partial [Macaca mulatta]	gi|551888522|tpe|HG510423.1|	546	0	TPA: Homo sapiens long non-coding RNA OTTHUMT00000462812.1 (CTC-429P9.5 gene), sense_intronic	Q86U02	60.1	1e-10	Putative uncharacterized protein encoded by LINC00596	.	.	.	.	pfam13900	GVQW	Putative binding domain. This short domain is often found nested inside other longer domains. The function is not known, but the domain carries a highly conserved GVQW motif. The members are rich in proline and cysteine. This may be a binding domain.	.	GO:0016021|integral component of membrane;	.	.	.
ENSG00000185963	10.1206	14.1324	13.9387	11.291	17.2934	7.62117	7.01114	7.41233	8.55821	7.09822	BICD2	protein_coding	chr9:92711363-92764812:-	gi|51479166|ref|NP_001003800.1|	3968	0	protein bicaudal D homolog 2 isoform 1 [Homo sapiens]	gi|49256411|gb|BC073970.1|	6418	0	Homo sapiens bicaudal D homolog 2 (Drosophila), mRNA (cDNA clone MGC:88049 IMAGE:6169195), complete cds	Q8TD16	1463	0	Protein bicaudal D homolog 2	.	.	.	.	pfam09730	BicD	Microtubule-associated protein Bicaudal-D. BicD proteins consist of three coiled-coiled domains and are involved in dynein-mediated minus end-directed transport from the Golgi apparatus to the endoplasmic reticulum (ER). For full functioning they bind with GSK-3beta pfam05350 to maintain the anchoring of microtubules to the centromere. It appears that amino-acid residues 437-617 of BicD and the k…	GO:0072393|microtubule anchoring at microtubule organizing center;GO:0072385|minus-end-directed organelle transport along microtubule;	GO:0005737|cytoplasm;GO:0031410|cytoplasmic vesicle;GO:0005856|cytoskeleton;GO:0005794|Golgi apparatus;GO:0005886|plasma membrane;	GO:0017137|Rab GTPase binding;	K18739	BICD; protein bicaudal D
ENSG00000275936	0.615542	0.162089	0.0778151	0.674743	0.410236	0.0814473	0.0818486	0.240905	0.0806425	0	AC004263.2	antisense	chr12:120224744-120225421:+	.	.	.	.	gi|344925853|ref|NG_029820.1|	678	0	Homo sapiens paxillin (PXN), RefSeqGene on chromosome 12	.	.	.	.	.	.	.	.	pfam07001	BAT2_N	BAT2 N-terminus. This family represents the N-terminus (approximately 200 residues) of the proline-rich protein BAT2. BAT2 is similar to other proteins with large proline-rich domains, such as some nuclear proteins, collagens, elastin, and synapsin.	.	.	.	.	.
ENSG00000119917	4.15531	1.24882	1.79859	1.27799	1.13785	22.988	12.2758	7.34178	10.5623	7.02473	IFIT3	protein_coding	chr10:89327894-89340971:+	gi|31542980|ref|NP_001540.2|	2623	0	interferon-induced protein with tetratricopeptide repeats 3 isoform a [Homo sapiens]	gi|576795860|ref|NM_001549.5|	2493	0	Homo sapiens interferon-induced protein with tetratricopeptide repeats 3 (IFIT3), transcript variant 1, mRNA	O14879	1014	0	Interferon-induced protein with tetratricopeptide repeats 3	.	.	.	.	pfam13900	GVQW	Putative binding domain. This short domain is often found nested inside other longer domains. The function is not known, but the domain carries a highly conserved GVQW motif. The members are rich in proline and cysteine. This may be a binding domain.	GO:0035457|cellular response to interferon-alpha;GO:0051607|defense response to virus;GO:0043066|negative regulation of apoptotic process;GO:0008285|negative regulation of cell proliferation;GO:0009615|response to virus;GO:0060337|type I interferon signaling pathway;	GO:0005737|cytoplasm;GO:0005829|cytosol;GO:0005739|mitochondrion;	GO:0003723|RNA binding;	.	.
ENSG00000180263	6.79061	5.76069	6.09844	3.15983	5.08982	1.19305	2.03321	1.3931	0.832872	2.25185	FGD6	protein_coding	chr12:95076749-95217482:-	gi|154240686|ref|NP_060821.3|	6889	0	FYVE, RhoGEF and PH domain-containing protein 6 [Homo sapiens]	gi|154240685|ref|NM_018351.3|	9288	0	Homo sapiens FYVE, RhoGEF and PH domain containing 6 (FGD6), mRNA	Q6ZV73	206	1e-58	FYVE, RhoGEF and PH domain-containing protein 6	.	.	.	.	pfam00621	RhoGEF	RhoGEF domain. Guanine nucleotide exchange factor for Rho/Rac/Cdc42-like GTPases Also called Dbl-homologous (DH) domain. It appears that pfam00169 domains invariably occur C-terminal to RhoGEF/DH domains.	GO:0030036|actin cytoskeleton organization;GO:0007010|cytoskeleton organization;GO:0046847|filopodium assembly;GO:0008360|regulation of cell shape;GO:0043087|regulation of GTPase activity;GO:0035023|regulation of Rho protein signal transduction;	GO:0005737|cytoplasm;GO:0005856|cytoskeleton;GO:0005794|Golgi apparatus;GO:0030027|lamellipodium;GO:0001726|ruffle;	GO:0005085|guanyl-nucleotide exchange factor activity;GO:0046872|metal ion binding;GO:0005089|Rho guanyl-nucleotide exchange factor activity;GO:0031267|small GTPase binding;	K05724	FGD5_6; FYVE, RhoGEF and PH domain containing 5/6
ENSG00000090447	6.01729	6.31411	4.567	5.29903	6.05989	1.22839	0.924066	0.53981	1.4734	0.67153	TFAP4	protein_coding	chr16:4257186-4273075:-	gi|4507447|ref|NP_003214.1|	1133	7e-146	transcription factor AP-4 [Homo sapiens]	gi|62087871|dbj|AB209146.1|	6469	0	Homo sapiens mRNA for transcription factor AP-4 (activating enhancer binding protein 4) variant protein	Q01664	217	1e-64	Transcription factor AP-4	.	.	.	.	pfam13900	GVQW	Putative binding domain. This short domain is often found nested inside other longer domains. The function is not known, but the domain carries a highly conserved GVQW motif. The members are rich in proline and cysteine. This may be a binding domain.	GO:0006919|activation of cysteine-type endopeptidase activity involved in apoptotic process;GO:0007257|activation of JUN kinase activity;GO:0006915|apoptotic process;GO:0071360|cellular response to exogenous dsRNA;GO:0000266|mitochondrial fission;GO:0051646|mitochondrion localization;GO:0030308|negative regulation of cell growth;GO:0071650|negative regulation of chemokine (C-C motif) ligand 5 pro…	GO:0030424|axon;GO:0005737|cytoplasm;GO:0031307|integral component of mitochondrial outer membrane;GO:0016020|membrane;GO:0005739|mitochondrion;GO:0043025|neuronal cell body;GO:0005654|nucleoplasm;GO:0005777|peroxisome;	GO:0042802|identical protein binding;GO:0016874|ligase activity;GO:0004871|signal transducer activity;GO:0019789|SUMO transferase activity;GO:0031625|ubiquitin protein ligase binding;GO:0004842|ubiquitin-protein transferase activity;GO:0008270|zinc ion binding;	K09108	TFAP4; transcription factor AP-4
ENSG00000101460	2.26704	3.92932	9.22228	6.29613	4.51464	32.531	32.1559	24.8122	22.497	12.2741	MAP1LC3A	protein_coding	chr20:34546854-34560345:+	gi|768018500|ref|XP_011527385.1|	692	2e-88	PREDICTED: microtubule-associated proteins 1A/1B light chain 3A isoform X1 [Homo sapiens]	gi|426391443|ref|XM_004062035.1|	1517	0	PREDICTED: Gorilla gorilla gorilla microtubule-associated protein 1 light chain 3 alpha, transcript variant 1 (MAP1LC3A), mRNA	Q2HJ23	185	5e-57	Microtubule-associated proteins 1A/1B light chain 3A	.	.	.	.	pfam02991	Atg8	Autophagy protein Atg8 ubiquitin like. Light chain 3 is proposed to function primarily as a subunit of microtubule associated proteins 1A and 1B and that its expression may regulate microtubule binding activity. Autophagy is generally known as a process involved in the degradation of bulk cytoplasmic components that are non-specifically sequestered into an autophagosome, where they are sequestere…	GO:0000045|autophagosome assembly;GO:0006914|autophagy;GO:0006995|cellular response to nitrogen starvation;GO:0000422|mitophagy;	GO:0005776|autophagosome;GO:0000421|autophagosome membrane;GO:0005737|cytoplasm;GO:0031410|cytoplasmic vesicle;GO:0005829|cytosol;GO:0005770|late endosome;GO:0005874|microtubule;GO:0031090|organelle membrane;	GO:0008017|microtubule binding;GO:0008429|phosphatidylethanolamine binding;	K10435	MAP1LC; microtubule-associated protein 1 light chain
ENSG00000101463	0.795766	3.31966	7.98699	5.10181	2.61825	4.42236	2.8848	3.42311	0.768185	1.06311	SYNDIG1	protein_coding	chr20:24469199-24666616:+	gi|13376347|ref|NP_079169.1|	1249	3e-163	synapse differentiation-inducing gene protein 1 [Homo sapiens]	gi|527122004|ref|NM_024893.2|	2522	0	Homo sapiens synapse differentiation inducing 1 (SYNDIG1), mRNA	Q4R532	71.2	2e-14	Synapse differentiation-inducing gene protein 1	.	.	.	.	pfam04505	Dispanin	Interferon-induced transmembrane protein. This family includes the human leukocyte antigen CD225, which is an interferon inducible transmembrane protein, and is associated with interferon induced cell growth suppression.	GO:0006886|intracellular protein transport;GO:0051965|positive regulation of synapse assembly;GO:0009607|response to biotic stimulus;GO:0097091|synaptic vesicle clustering;	GO:0044297|cell body;GO:0030054|cell junction;GO:0043198|dendritic shaft;GO:0043197|dendritic spine;GO:0031901|early endosome membrane;GO:0060076|excitatory synapse;GO:0005887|integral component of plasma membrane;GO:0014069|postsynaptic density;GO:0045211|postsynaptic membrane;GO:0098793|presynapse;	GO:0035254|glutamate receptor binding;GO:0042803|protein homodimerization activity;	.	.
ENSG00000206785	1.76651	1.22107	0	2.11794	1.23618	0.409047	2.05531	0.806587	0	0	SNORA15B-1	snoRNA	chr7:65760052-65760186:+	.	.	.	.	gi|110332062|gb|AC185242.2|	135	1e-63	Pan troglodytes BAC clone CH251-340I24 from chromosome 7, complete sequence	.	.	.	.	.	.	.	.	pfam08929	DUF1911	Domain of unknown function (DUF1911). This domain is found in a set of hypothetical bacterial proteins.	.	.	.	.	.
ENSG00000222937	22.1444	28.259	5.27586	8.98613	8.74154	25.244	22.1973	3.11112	14.8405	3.93075	SNORD63B	snoRNA	chr5:138558970-138559039:-	.	.	.	.	gi|340523104|ref|NG_029469.1|	70	6e-28	Homo sapiens heat shock 70kDa protein 9 (mortalin) (HSPA9), RefSeqGene on chromosome 5	.	.	.	.	.	.	.	.	pfam10222	DUF2152	Uncharacterized conserved protein (DUF2152). This is a family of proteins conserved from worms to humans. Its function is unknown.	.	.	.	.	.
ENSG00000277572	1.33977	0.617394	0.592794	3.85513	2.50013	0	0	0	0	0	pRNA	misc_RNA	chr21:14075950-14076038:-	.	.	.	.	gi|7768749|dbj|AP001660.1|	89	2e-38	Homo sapiens genomic DNA, chromosome 21q, section 4/105	.	.	.	.	.	.	.	.	pfam13388	DUF4106	Protein of unknown function (DUF4106). This family of proteins are found in large numbers in the Trichomonas vaginalis proteome. The function of this protein is unknown.	.	.	.	.	.
ENSG00000225764	0.326683	0.0752714	0.0722721	0.15667	0	0.529519	0.532128	0.820399	0.224694	0.301537	P3H2-AS1	antisense	chr3:190120964-190144846:+	gi|767896552|ref|XP_011506841.1|	201	3e-17	PREDICTED: putative uncharacterized protein encoded by LINC00596, partial [Homo sapiens]	gi|21281363|gb|AC067718.20|	243	7e-123	Homo sapiens 3 BAC RP11-198M8 (Roswell Park Cancer Institute Human BAC Library) complete sequence	Q8WTZ3	82.8	1e-17	Zinc finger protein ENSP00000375192	.	.	.	.	pfam13900	GVQW	Putative binding domain. This short domain is often found nested inside other longer domains. The function is not known, but the domain carries a highly conserved GVQW motif. The members are rich in proline and cysteine. This may be a binding domain.	GO:0006355|regulation of transcription, DNA-templated;GO:0006351|transcription, DNA-templated;	GO:0005634|nucleus;	GO:0003677|DNA binding;GO:0046872|metal ion binding;	.	.
ENSG00000205879	0.299167	0.354504	0.226919	0.737864	0.47852	0.0791703	0.0795604	0	0.0783879	0.0394484	FAM90A2P	unprocessed_pseudogene	chr8:12172761-12175771:-	gi|206558319|sp|Q658T7.2|F90A2_HUMAN	2059	0	RecName: Full=Putative protein FAM90A2P	gi|410442563|ref|NR_073395.1|	1310	0	Homo sapiens family with sequence similarity 90, member A25, pseudogene (FAM90A25P), non-coding RNA	Q658T7	797	0	Putative protein FAM90A2P	.	.	.	.	pfam15288	zf-CCHC_6	Zinc knuckle. This Zinc knuckle is found in FAM90A mammalian proteins.	GO:0030154|cell differentiation;GO:0006412|translation;	GO:0022627|cytosolic small ribosomal subunit;GO:0030529|ribonucleoprotein complex;GO:0005634|nucleus;	GO:0003735|structural constituent of ribosome;	.	.
ENSG00000283162	0	0	0.123268	0.133609	0.155966	0.129022	0.0777944	0.0254414	0.0255493	0.154291	AL390726.5	transcribed_unprocessed_pseudogene	chr9:38433696-38543880:+	gi|685592617|ref|XP_009186732.1|	805	2e-91	PREDICTED: LOW QUALITY PROTEIN: coiled-coil domain-containing protein 180 [Papio anubis]	gi|13273815|emb|AL390794.14|	904	0	Human DNA sequence from clone RP11-403F21 on chromosome 9, complete sequence	.	.	.	.	.	.	.	.	pfam14752	RBP_receptor	Retinol binding protein receptor. Proteins in this family function as retinol binding protein receptors.	.	.	.	.	.
ENSG00000233871	0.34138	0.584315	0.47472	0.444378	0.614297	0.29361	0.20427	0.111339	0.178898	0.225074	DLG5-AS1	processed_transcript	chr10:77927372-77929824:+	gi|355561739|gb|EHH18371.1|	201	8e-29	hypothetical protein EGK_14950, partial [Macaca mulatta]	gi|224809280|ref|NG_011484.1|	2194	0	Homo sapiens discs, large homolog 5 (Drosophila) (DLG5), RefSeqGene on chromosome 10	Q8N7I0	69.7	1e-20	Protein GVQW1	.	.	.	.	pfam13900	GVQW	Putative binding domain. This short domain is often found nested inside other longer domains. The function is not known, but the domain carries a highly conserved GVQW motif. The members are rich in proline and cysteine. This may be a binding domain.	GO:0006044|N-acetylglucosamine metabolic process;GO:0006051|N-acetylmannosamine metabolic process;GO:0019262|N-acetylneuraminate catabolic process;GO:0006048|UDP-N-acetylglucosamine biosynthetic process;	GO:0005829|cytosol;GO:0070062|extracellular exosome;	GO:0005524|ATP binding;GO:0045127|N-acetylglucosamine kinase activity;GO:0009384|N-acylmannosamine kinase activity;	.	.
ENSG00000283167	0	0	0	0	0	0.0236798	0.118982	0.0700403	0	0	AC140479.7	unprocessed_pseudogene	chr2:110335525-110348944:+	gi|635079167|ref|XP_008006548.1|	714	2e-144	PREDICTED: uncharacterized protein LOC103241234 [Chlorocebus sabaeus]	gi|635079166|ref|XM_008008357.1|	732	0	PREDICTED: Chlorocebus sabaeus uncharacterized LOC103241234 (LOC103241234), mRNA	.	.	.	.	.	.	.	.	pfam07699	GCC2_GCC3	GCC2 and GCC3.	.	.	.	.	.
ENSG00000233878	0.19888	0.0407325	0.0782189	0.233146	0.391746	0.122805	0.0822733	0	0.0202652	0.0611903	AC073133.2	lincRNA	chr7:156437789-156445588:-	gi|51094667|gb|EAL23917.1|	611	4e-71	hypothetical protein LOC285889 [Homo sapiens]	gi|333440444|ref|NR_038232.1|	2698	0	Homo sapiens uncharacterized LOC285889 (LOC285889), long non-coding RNA	.	.	.	.	.	.	.	.	pfam10320	7TM_GPCR_Srsx	Serpentine type 7TM GPCR chemoreceptor Srsx. Chemoreception is mediated in Caenorhabditis elegans by members of the seven-transmembrane G-protein-coupled receptor class (7TM GPCRs) of proteins which are of the serpentine type. Srsx is a solo family amongst the superfamilies of chemoreceptors. Chemoperception is one of the central senses of soil nematodes like C. elegans which are otherwise 'blind…	.	.	.	.	.
ENSG00000188878	0.699844	0.47355	0.391966	1.60592	0.735645	0.738472	0.717373	0.436852	0.519946	0.294368	FBF1	protein_coding	chr17:75909574-75941140:-	gi|156630449|sp|Q8TES7.2|FBF1_HUMAN	4716	0	RecName: Full=Fas-binding factor 1; Short=FBF-1; AltName: Full=Protein albatross	gi|18676437|dbj|AK074045.1|	4481	0	Homo sapiens mRNA for FLJ00103 protein	Q8TES7	1821	0	Fas-binding factor 1	.	.	.	.	pfam13868	Trichoplein	tumor suppressor, Mitostatin. Trichoplein or mitostatin, was first defined as a meiosis-specific nuclear structural protein. It has since been linked with mitochondrial movement. It is associated with the mitochondrial outer membrane, and over-expression leads to reduction in mitochondrial motility whereas lack of it enhances mitochondrial movement. The activity appears to be mediated through bin…	GO:0043297|apical junction assembly;GO:0042384|cilium assembly;GO:0090162|establishment of epithelial cell polarity;	GO:0030054|cell junction;GO:0005814|centriole;GO:0005813|centrosome;GO:0097539|ciliary transition fiber;GO:0005829|cytosol;GO:0000922|spindle pole;	.	K16471	FBF1, ALB; Fas-binding factor 1
ENSG00000002933	1.78225	0.742328	2.39605	0.230119	1.35912	32.7455	92.2603	139.86	8.75375	52.8318	TMEM176A	protein_coding	chr7:150800403-150805120:+	gi|767948207|ref|XP_011514678.1|	1046	3e-137	PREDICTED: transmembrane protein 176A isoform X1 [Homo sapiens]	gi|34529019|dbj|AK123468.1|	2034	0	Homo sapiens cDNA FLJ41474 fis, clone BRTHA2001717	Q96HP8	174	3e-53	Transmembrane protein 176A	.	.	.	.	pfam04103	CD20	CD20-like family. This family includes the CD20 protein and the beta subunit of the high affinity receptor for IgE Fc. The high affinity receptor for IgE is a tetrameric structure consisting of a single IgE-binding alpha subunit, a single beta subunit, and two disulfide-linked gamma subunits. The alpha subunit of Fc epsilon RI and most Fc receptors are homologous members of the Ig superfamily. By…	GO:2001199|negative regulation of dendritic cell differentiation;	GO:0016021|integral component of membrane;	.	.	.
ENSG00000273058	3.84289	5.86923	1.65174	6.63466	19.5671	2.84751	2.14615	1.80479	2.01383	1.41883	AL359921.2	antisense	chr1:236536162-236536704:-	.	.	.	.	gi|17977721|emb|AL359921.13|	543	0	Human DNA sequence from clone RP11-385F5 on chromosome 1, complete sequence	.	.	.	.	.	.	.	.	pfam05287	PMG	PMG protein. This family consists of several mouse anagen-specific protein mKAP13 (PMG1 and PMG2). PMG1 and 2 contain characteristic repeats reminiscent of the keratin-associated proteins (KAPs). Both genes are expressed in growing hair follicles in skin as well as in sebaceous and eccrine sweat glands. Interestingly, expression is also detected in the mammary epithelium where it is limited to th…	.	.	.	.	.
ENSG00000055044	37.4995	42.4561	29.8097	30.1436	32.6281	15.4666	17.6119	14.0444	16.0762	9.54151	NOP58	protein_coding	chr2:202265716-202303666:+	gi|7706254|ref|NP_057018.1|	2321	0	nucleolar protein 58 [Homo sapiens]	gi|34222329|ref|NM_015934.3|	1965	0	Homo sapiens NOP58 ribonucleoprotein (NOP58), mRNA	Q4R779	345	3e-115	Nucleolar protein 58	SPAC23G3.06	436	2e-144	COG1498	pfam01798	Nop	Putative snoRNA binding domain. This family consists of various Pre RNA processing ribonucleoproteins. The function of the aligned region is unknown however it may be a common RNA or snoRNA or Nop1p binding domain. Nop5p (Nop58p) from yeast is the protein component of a ribonucleoprotein protein required for pre-18s rRNA processing and is suggested to function with Nop1p in a snoRNA complex. Nop5…	GO:0042254|ribosome biogenesis;	GO:0030529|ribonucleoprotein complex;GO:0005730|nucleolus;GO:0005654|nucleoplasm;	.	K14565	NOP58; nucleolar protein 58
ENSG00000100731	5.30032	7.37353	8.29808	5.41225	5.438	3.76952	4.46204	2.43967	4.49442	5.45202	PCNX1	protein_coding	chr14:70907405-71115382:+	gi|126723564|ref|NP_055797.2|	11388	0	pecanex-like protein 1 isoform 1 [Homo sapiens]	gi|126723563|ref|NM_014982.2|	12919	0	Homo sapiens pecanex homolog (Drosophila) (PCNX), transcript variant 1, mRNA	Q96RV3	4365	0	Pecanex-like protein 1	.	.	.	.	pfam05041	Pecanex_C	Pecanex protein (C-terminus). This family consists of C terminal region of the pecanex protein homologues. The pecanex protein is a maternal-effect neurogenic gene found in Drosophila.	.	GO:0016021|integral component of membrane;	.	.	.
ENSG00000264769	0.635378	0.585593	0.562259	0	0.197613	0.196168	1.08424	0.483523	1.06826	0.488725	AC145207.8	antisense	chr17:81922899-81924511:+	gi|297273875|ref|XP_002800696.1|	369	2e-38	PREDICTED: hypothetical protein LOC100425805 [Macaca mulatta]	gi|551887015|tpe|HG509564.1|	563	0	TPA: Homo sapiens long non-coding RNA OTTHUMT00000441950.1 (RP11-498C9.12 gene), antisense	Q76MX4	115	2e-30	Transcription factor MafG	.	.	.	.	pfam03131	bZIP_Maf	bZIP Maf transcription factor. Maf transcription factors contain a conserved basic region leucine zipper (bZIP) domain, which mediates their dimerization and DNA binding property. Thus, this family is probably related to pfam00170. This family also includes the DNA_binding domain of Skn-1, this domain lacks the leucine zipper found in other bZip domains, and binds DNA is a monomer.	GO:0030534|adult behavior;GO:0001701|in utero embryonic development;GO:0042127|regulation of cell proliferation;GO:0030641|regulation of cellular pH;GO:0045604|regulation of epidermal cell differentiation;GO:0006357|regulation of transcription from RNA polymerase II promoter;	GO:0005634|nucleus;	GO:0043565|sequence-specific DNA binding;GO:0001228|transcriptional activator activity, RNA polymerase II transcription regulatory region sequence-specific binding;	K09037	MAFF_G_K; transcription factor MAFF/G/K
ENSG00000273055	5.72349	3.25293	2.70124	1.9214	1.7801	2.1205	2.04216	1.82934	3.93664	0.70439	AC005046.1	antisense	chr7:107942116-107942740:+	gi|119583598|gb|EAW63194.1|	227	1e-20	hCG2040615, partial [Homo sapiens]	gi|551862427|tpe|HG500496.1|	625	0	TPA: Homo sapiens long non-coding RNA OTTHUMT00000472806.1 (CTB-13F3.1 gene), antisense	Q8WTZ3	67.8	1e-12	Zinc finger protein ENSP00000375192	.	.	.	.	pfam13900	GVQW	Putative binding domain. This short domain is often found nested inside other longer domains. The function is not known, but the domain carries a highly conserved GVQW motif. The members are rich in proline and cysteine. This may be a binding domain.	GO:0006355|regulation of transcription, DNA-templated;GO:0006351|transcription, DNA-templated;	GO:0005634|nucleus;	GO:0003677|DNA binding;GO:0046872|metal ion binding;	.	.
ENSG00000273056	2.34803	1.97587	0.27102	0.783349	1.71456	0.283671	0.0950229	0.186454	0.187245	0	AL354694.1	lincRNA	chr9:7786105-7786688:-	gi|859912447|ref|XP_012902199.1|	204	2e-16	PREDICTED: LOW QUALITY PROTEIN: endogenous retrovirus group PABLB member 1 Env polyprotein-like [Mustela putorius furo]	gi|551866506|tpe|HG501882.1|	584	0	TPA: Homo sapiens long non-coding RNA OTTHUMT00000471687.1 (RP11-77E14.2 gene), lincRNA	P60509	71.2	3e-13	Endogenous retrovirus group PABLB member 1 Env polyprotein	.	.	.	.	pfam00429	TLV_coat	ENV polyprotein (coat polyprotein).	.	GO:0016021|integral component of membrane;GO:0005886|plasma membrane;	.	.	.
ENSG00000100739	0	0.0398463	0.0382586	0	0	0.901	1.9316	1.30288	0.0792974	0.339202	BDKRB1	protein_coding	chr14:96255824-96268967:+	gi|332252532|ref|XP_003275406.1|	1762	0	PREDICTED: B1 bradykinin receptor isoform X1 [Nomascus leucogenys]	gi|426377941|ref|XM_004055661.1|	1619	0	PREDICTED: Gorilla gorilla gorilla bradykinin receptor B1, transcript variant 1 (BDKRB1), mRNA	E7EU14	57.8	1e-09	Protein PPP5D1	.	.	.	.	pfam00001	7tm_1	7 transmembrane receptor (rhodopsin family). This family contains, amongst other G-protein-coupled receptors (GCPRs), members of the opsin family, which have been considered to be typical members of the rhodopsin superfamily. They share several motifs, mainly the seven transmembrane helices, GCPRs of the rhodopsin superfamily. All opsins bind a chromophore, such as 11-cis-retinal. The function of…	.	GO:0016021|integral component of membrane;	.	K03915	BDKRB1; bradykinin receptor B1
ENSG00000042317	2.50729	2.85455	3.03255	3.90272	3.157	2.41874	3.99727	2.54318	0.938842	2.69066	SPATA7	protein_coding	chr14:88384924-88470350:+	gi|675800777|ref|XP_008956403.1|	3232	0	PREDICTED: spermatogenesis-associated protein 7 isoform X3 [Pan paniscus]	gi|16550699|dbj|AK055864.1|	3572	0	Homo sapiens cDNA FLJ31302 fis, clone LIVER1000079, highly similar to Spermatogenesis-associated protein 7	Q9P0W8	270	1e-114	Spermatogenesis-associated protein 7	.	.	.	.	pfam15244	HSD3	Hydroxy-steroid dehydrogenase. This family also goes by the name of Spermatogenesis-associated protein 7 or SPAT7. It is an aldo-keto reductase (AKR) human type 3 3-alpha-hydroxy-steroid dehydrogenase (H3-alpha-HSD3, AKR1C2), and it plays a crucial role in the regulation of the intracellular concentrations of testosterone and 5-alpha-dihydrotestosterone (5-alpha-DHT), two steroids directly linked…	GO:0045494|photoreceptor cell maintenance;GO:1903621|protein localization to photoreceptor connecting cilium;GO:1903546|protein localization to photoreceptor outer segment;GO:0050896|response to stimulus;GO:0007601|visual perception;	GO:0005930|axoneme;GO:0036064|ciliary basal body;GO:0005737|cytoplasm;GO:0015630|microtubule cytoskeleton;GO:0032391|photoreceptor connecting cilium;	.	.	.
ENSG00000101624	2.65277	2.17722	1.97909	1.4115	1.55375	0.511142	0.73895	0.565842	0.648152	0.518313	CEP76	protein_coding	chr18:12661833-12702777:-	gi|21314728|ref|NP_079175.2|	3414	0	centrosomal protein of 76 kDa isoform a [Homo sapiens]	gi|21734377|emb|AL833727.1|	3087	0	Homo sapiens mRNA; cDNA DKFZp666F025 (from clone DKFZp666F025)	Q5RCP7	191	2e-56	Centrosomal protein of 76 kDa	.	.	.	.	pfam15627	CEP76-C2	CEP76 C2 domain. Many ciliary proteins are involved in ciliogenesis and implicated for ciliophathies. A recent study has shown that many of them contain various new versions of C2 domains which are predicted to mediate membrane localizations for Y-shaped linkers of transition zone of cilia. This is the new C2 domain that is contained by ciliary CEP76 proteins.	GO:0000086|G2/M transition of mitotic cell cycle;GO:0046599|regulation of centriole replication;	GO:0005814|centriole;GO:0005813|centrosome;GO:0005829|cytosol;GO:0043234|protein complex;	.	K16457	CEP76; centrosomal protein CEP76
ENSG00000276627	0	0	0	0	0.121194	0	0	0	1.07207	0	AL117372.1	lincRNA	chr20:60761874-60767279:+	.	.	.	.	gi|8218036|emb|AL117372.35|	203	7e-101	Human DNA sequence from clone RP5-1016A21 on chromosome 20, complete sequence	.	.	.	.	.	.	.	.	pfam03097	BRO1	BRO1-like domain. This domain is found in a number proteins including Rhophilin and BRO1. It is known to have a role in endosomal targeting. ESCRT-III subunit Snf7 binds to a conserved hydrophobic patch in the BRO1 domain that is required for protein complex formation and for the protein-sorting function of BRO1.	.	.	.	.	.
ENSG00000089639	2.37522	3.39385	5.23354	2.93567	1.17503	2.56912	3.30883	2.43108	2.03206	0.91227	GMIP	protein_coding	chr19:19629476-19643667:-	gi|91208437|ref|NP_057657.2|	4406	0	GEM-interacting protein isoform 1 [Homo sapiens]	gi|573014820|ref|NM_016573.3|	3538	0	Homo sapiens GEM interacting protein (GMIP), transcript variant 1, mRNA	Q9P107	212	1e-108	GEM-interacting protein	.	.	.	.	pfam00620	RhoGAP	RhoGAP domain. GTPase activator proteins towards Rho/Rac/Cdc42-like small GTPases.	GO:0035556|intracellular signal transduction;GO:0034260|negative regulation of GTPase activity;GO:0051056|regulation of small GTPase mediated signal transduction;	GO:0005829|cytosol;GO:0005622|intracellular;	GO:0005096|GTPase activator activity;GO:0046872|metal ion binding;	.	.
ENSG00000245685	1.16445	0.930111	1.23653	0.769409	0.579458	0.215708	0.120428	0.212674	0.0949229	0.0716543	AF250324.1	lincRNA	chr4:189780336-189940271:-	gi|397527116|ref|XP_003833449.1|	458	4e-54	PREDICTED: uncharacterized protein LOC100992416 [Pan paniscus]	gi|551855130|tpe|HG497647.1|	979	0	TPA: Homo sapiens long non-coding RNA OTTHUMT00000361301.1 (AF146191.4 gene), lincRNA	.	.	.	.	.	.	.	.	pfam02196	RBD	Raf-like Ras-binding domain.	.	.	.	.	.
ENSG00000253317	1.56894	0.964002	0.793363	0.429958	2.57924	0.138399	0.278162	0.0682264	0.0685158	0.275842	AC078906.1	lincRNA	chr8:72196334-72202269:+	gi|119612740|gb|EAW92334.1|	154	2e-10	hCG2038623, partial [Homo sapiens]	gi|551864132|tpe|HG501325.1|	798	0	TPA: Homo sapiens long non-coding RNA OTTHUMT00000378871.1 (RP11-142A23.1 gene), lincRNA	.	.	.	.	.	.	.	.	pfam14671	DSPn	Dual specificity protein phosphatase, N-terminal half. The active core of the dual specificity protein phosphatase is made up of two globular domains both with the DSP-like fold. This family represents the N-terminal half of the core. These domains are arranged in tandem, and are associated via an extensive interface to form a single globular whole. The conserved PTP signature motif (Cys-[X]5-Arg…	.	.	.	.	.
ENSG00000253313	0.235962	1.63105	2.40128	0.377206	0.513715	13.1861	13.068	19.8601	0.0721314	22.034	C1orf210	protein_coding	chr1:43281883-43285617:-	gi|32698864|ref|NP_872323.1|	487	6e-56	type III endosome membrane protein TEMP [Homo sapiens]	gi|149588568|ref|NM_182517.2|	1478	0	Homo sapiens chromosome 1 open reading frame 210 (C1orf210), transcript variant 1, mRNA	Q8IVY1	192	2e-57	Type III endosome membrane protein TEMP	.	.	.	.	pfam15176	LRR19-TM	Leucine-rich repeat family 19 TM domain. LRR19-TM is the single-span transmembrane region of LRRC19, a leucine-rich repeat protein family. LRRC19 functions as a transmembrane receptor inducing pro-inflammatory cytokines. This suggests its role in innate immunity. This family of proteins is found in eukaryotes.	.	GO:0005769|early endosome;GO:0016021|integral component of membrane;GO:0005886|plasma membrane;GO:0055037|recycling endosome;	.	.	.
ENSG00000241506	8.44612	6.74363	7.79389	6.67152	6.82707	4.09976	4.11996	5.36197	5.5504	4.62756	PSMC1P1	processed_pseudogene	chr3:68635705-68637024:+	gi|62896895|dbj|BAD96388.1|	2074	0	proteasome 26S ATPase subunit 1 variant [Homo sapiens]	gi|169646283|ref|NG_001556.3|	1320	0	Homo sapiens proteasome (prosome, macropain) 26S subunit, ATPase, 1 pseudogene 1 (PSMC1P1) on chromosome 3	P62193	801	0	26S protease regulatory subunit 4	SPBC4.07c	611	0	COG1222	pfam00004	AAA	ATPase family associated with various cellular activities (AAA). AAA family proteins often perform chaperone-like functions that assist in the assembly, operation, or disassembly of protein complexes.	GO:0030433|ER-associated ubiquitin-dependent protein catabolic process;GO:1901215|negative regulation of neuron death;GO:0045899|positive regulation of RNA polymerase II transcriptional preinitiation complex assembly;	GO:0031597|cytosolic proteasome complex;GO:0016020|membrane;GO:0031595|nuclear proteasome complex;GO:0005654|nucleoplasm;GO:0005634|nucleus;GO:0022624|proteasome accessory complex;GO:0008540|proteasome regulatory particle, base subcomplex;	GO:0005524|ATP binding;GO:0016887|ATPase activity;GO:0044822|poly(A) RNA binding;GO:0036402|proteasome-activating ATPase activity;GO:0017025|TBP-class protein binding;	K03062	PSMC1, RPT2; 26S proteasome regulatory subunit T2
ENSG00000226133	0.403654	0.111608	0.214321	0.11615	1.0169	0.186937	0	0.147447	0	0.149033	AL356289.1	lincRNA	chr1:48050659-48091736:+	.	.	.	.	gi|551896213|tpe|HG492002.1|	789	0	TPA: Homo sapiens long non-coding RNA OTTHUMT00000021834.1 (RP4-683M8.2 gene), lincRNA	.	.	.	.	.	.	.	.	pfam01899	MNHE	Na+/H+ ion antiporter subunit. Subunit of a Na+/H+ Prokaryotic antiporter complex.	.	.	.	.	.
ENSG00000226137	6.05815	7.9665	10.3682	6.1222	5.31455	6.28225	5.84814	4.14067	1.90156	4.48499	BAIAP2-AS1	lincRNA	chr17:81029130-81034881:-	gi|22761197|dbj|BAC11491.1|	786	6e-93	unnamed protein product [Homo sapiens]	gi|551885618|tpe|HG509537.1|	4462	0	TPA: Homo sapiens long non-coding RNA OTTHUMT00000438544.1 (BAIAP2-AS1 gene), lincRNA	Q8N2A0	56.2	8e-20	Putative uncharacterized protein encoded by LINC00269	.	.	.	.	pfam13900	GVQW	Putative binding domain. This short domain is often found nested inside other longer domains. The function is not known, but the domain carries a highly conserved GVQW motif. The members are rich in proline and cysteine. This may be a binding domain.	GO:0030154|cell differentiation;GO:0006412|translation;	GO:0022627|cytosolic small ribosomal subunit;GO:0030529|ribonucleoprotein complex;GO:0005634|nucleus;	GO:0003735|structural constituent of ribosome;	.	.
ENSG00000010310	0.276949	0.0232044	0.0556996	0.193191	0.176187	0.629635	0.984257	0.448341	12.8377	0.0348588	GIPR	protein_coding	chr19:45668244-45683724:+	gi|4503999|ref|NP_000155.1|	2118	0	gastric inhibitory polypeptide receptor isoform 1 precursor [Homo sapiens]	gi|1066050|gb|U39231.1|HSU39231	2021	0	Human GIP receptor (GIPR) mRNA, complete cds	P48546	288	5e-90	Gastric inhibitory polypeptide receptor	.	.	.	.	pfam00002	7tm_2	7 transmembrane receptor (Secretin family). This family is known as Family B, the secretin-receptor family or family 2 of the G-protein-coupled receptors (GCPRs).They have been described in many animal species, but not in plants, fungi or prokaryotes. Three distinct sub-families are recognized. Subfamily B1 contains classical hormone receptors, such as receptors for secretin and glucagon, that ar…	GO:0007190|activation of adenylate cyclase activity;GO:0007166|cell surface receptor signaling pathway;GO:0002029|desensitization of G-protein coupled receptor protein signaling pathway;GO:0031018|endocrine pancreas development;GO:0006091|generation of precursor metabolites and energy;GO:0007204|positive regulation of cytosolic calcium ion concentration;GO:0032024|positive regulation of insulin s…	GO:0016021|integral component of membrane;GO:0005886|plasma membrane;	GO:0016519|gastric inhibitory peptide receptor activity;GO:0017046|peptide hormone binding;GO:0004888|transmembrane signaling receptor activity;	K04580	GIPR; gastric inhibitory polypeptide receptor
ENSG00000112149	7.34875	6.61999	7.3002	11.0504	5.6181	11.0223	8.78185	11.4301	38.3707	14.6821	CD83	protein_coding	chr6:14117256-14136918:+	gi|4757946|ref|NP_004224.1|	1072	9e-138	CD83 antigen isoform a precursor [Homo sapiens]	gi|94420687|ref|NM_004233.3|	2471	0	Homo sapiens CD83 molecule (CD83), transcript variant 1, mRNA	Q01151	403	2e-134	CD83 antigen	.	.	.	.	pfam07679	I-set	Immunoglobulin I-set domain.	GO:0006952|defense response;GO:0006959|humoral immune response;GO:0032713|negative regulation of interleukin-4 production;GO:0043372|positive regulation of CD4-positive, alpha-beta T cell differentiation;GO:0032733|positive regulation of interleukin-10 production;GO:0032743|positive regulation of interleukin-2 production;GO:0001817|regulation of cytokine production;GO:0014070|response to organic …	GO:0009897|external side of plasma membrane;GO:0005887|integral component of plasma membrane;GO:0005886|plasma membrane;	.	K06510	CD83; CD83 antigen
ENSG00000254842	0.158633	0	0	0.101436	0.0493375	0	0.0492181	0.0482879	0.193971	0.0244038	AP003486.1	lincRNA	chr11:130844191-130865561:-	gi|119588196|gb|EAW67792.1|	847	8e-106	hCG2032978, isoform CRA_a [Homo sapiens]	gi|551872118|tpe|HG504327.1|	2203	0	TPA: Homo sapiens long non-coding RNA OTTHUMT00000385642.2 (RP11-890B15.2 gene), lincRNA	Q6UX73	108	8e-24	UPF0764 protein C16orf89	.	.	.	.	pfam13900	GVQW	Putative binding domain. This short domain is often found nested inside other longer domains. The function is not known, but the domain carries a highly conserved GVQW motif. The members are rich in proline and cysteine. This may be a binding domain.	.	GO:0005829|cytosol;GO:0070062|extracellular exosome;GO:0016020|membrane;	GO:0042803|protein homodimerization activity;	.	.
ENSG00000010319	2.37955	1.67772	0.968628	1.75742	4.62919	12.5187	7.59698	7.62725	35.3956	6.79782	SEMA3G	protein_coding	chr3:52433053-52445085:-	gi|9910362|ref|NP_064548.1|	3886	0	semaphorin-3G precursor [Homo sapiens]	gi|9910361|ref|NM_020163.1|	4700	0	Homo sapiens sema domain, immunoglobulin domain (Ig), short basic domain, secreted, (semaphorin) 3G (SEMA3G), mRNA	Q9NS98	547	0	Semaphorin-3G	.	.	.	.	pfam01403	Sema	Sema domain. The Sema domain occurs in semaphorins, which are a large family of secreted and transmembrane proteins, some of which function as repellent signals during axon guidance. Sema domains also occur in the hepatocyte growth factor receptor and human plexin A-3.	GO:0050919|negative chemotaxis;GO:0048843|negative regulation of axon extension involved in axon guidance;GO:0001755|neural crest cell migration;GO:0030335|positive regulation of cell migration;GO:0071526|semaphorin-plexin signaling pathway;	GO:0070062|extracellular exosome;GO:0005615|extracellular space;	GO:0045499|chemorepellent activity;GO:0038191|neuropilin binding;GO:0030215|semaphorin receptor binding;	K06840	SEMA3; semaphorin 3
ENSG00000254844	0	0	0	0	0	0.892265	0.597774	0.195492	0	0.197596	AP000757.2	antisense	chr11:117818443-117821992:+	.	.	.	.	gi|551871965|tpe|HG504207.1|	557	0	TPA: Homo sapiens long non-coding RNA OTTHUMT00000390164.2 (RP11-728F11.3 gene), antisense	.	.	.	.	.	.	.	.	pfam04136	Sec34	Sec34-like family. Sec34 and Sec35 form a sub-complex, in a seven protein complex that includes Dor1 (pfam04124). This complex is thought to be important for tether vesicles to the Golgi.	.	.	.	.	.
ENSG00000112144	9.02058	10.5788	10.8316	7.61059	9.26985	3.6526	3.5908	2.05287	6.77876	3.74548	ICK	protein_coding	chr6:53001279-53061802:-	gi|40788990|dbj|BAA76780.2|	2977	0	KIAA0936 protein [Homo sapiens]	gi|156671211|ref|NM_016513.4|	6227	0	Homo sapiens intestinal cell (MAK-like) kinase (ICK), transcript variant 2, mRNA	Q9UPZ9	1135	0	Serine/threonine-protein kinase ICK	.	.	.	.	pfam00069	Pkinase	Protein kinase domain.	GO:0042384|cilium assembly;GO:0035556|intracellular signal transduction;GO:0035720|intraciliary anterograde transport;GO:0035721|intraciliary retrograde transport;GO:0042073|intraciliary transport;GO:0007275|multicellular organismal development;GO:0006468|protein phosphorylation;GO:0007165|signal transduction;	GO:0036064|ciliary basal body;GO:0097546|ciliary base;GO:0097542|ciliary tip;GO:0005929|cilium;GO:0005829|cytosol;GO:0005634|nucleus;	GO:0005524|ATP binding;GO:0004693|cyclin-dependent protein serine/threonine kinase activity;GO:0000287|magnesium ion binding;GO:0004674|protein serine/threonine kinase activity;	K08828	ICK; intestinal cell (MAK-like) kinase [EC:2.7.11.22]
ENSG00000254847	1.26362	0.741111	0.203309	1.65273	0.857464	1.70239	0.855389	0.944127	1.79092	0	AC009806.1	lincRNA	chr11:12538083-12540967:-	.	.	.	.	gi|551870428|tpe|HG503545.1|	519	0	TPA: Homo sapiens long non-coding RNA OTTHUMT00000386175.1 (RP11-51B23.3 gene), lincRNA	.	.	.	.	.	.	.	.	pfam03234	CDC37_N	Cdc37 N terminal kinase binding. Cdc37 is a molecular chaperone required for the activity of numerous eukaryotic protein kinases. This domain corresponds to the N terminal domain which binds predominantly to protein kinases and is found N terminal to the Hsp (Heat shocked protein) 90-binding domain pfam08565. Expression of a construct consisting of only the N-terminal domain of Saccharomyces pomb…	.	.	.	.	.
ENSG00000265413	2.4466	0.735806	0.319059	4.79213	0.865057	0.691757	1.00679	0.423328	1.27537	0.332798	AP001094.2	sense_intronic	chr18:8402847-8405161:+	gi|833494892|ref|XP_012770489.1|	174	1e-10	hypothetical protein, conserved [Babesia bigemina]	gi|551886390|tpe|HG509726.1|	2315	0	TPA: Homo sapiens long non-coding RNA OTTHUMT00000443934.1 (RP11-789C17.1 gene), sense_intronic	P11369	62	2e-08	LINE-1 retrotransposable element ORF2 protein	.	.	.	.	pfam13900	GVQW	Putative binding domain. This short domain is often found nested inside other longer domains. The function is not known, but the domain carries a highly conserved GVQW motif. The members are rich in proline and cysteine. This may be a binding domain.	GO:0006310|DNA recombination;	.	GO:0004519|endonuclease activity;GO:0046872|metal ion binding;GO:0003964|RNA-directed DNA polymerase activity;	.	.
ENSG00000265417	0.161863	0	0	0	0.453079	0.049974	0	0	0	0	AP005119.2	processed_pseudogene	chr18:1362445-1363873:-	gi|507538472|ref|XP_004653254.1|	934	8e-121	PREDICTED: ATPase family AAA domain-containing protein 1 [Jaculus jaculus]	gi|298358676|ref|NG_022475.1|	876	0	Homo sapiens ATPase family, AAA domain containing 1 pseudogene (LOC100129774) on chromosome 18	Q9D5T0	359	3e-120	ATPase family AAA domain-containing protein 1	ECU11g1030	67	5e-27	COG0464	pfam00004	AAA	ATPase family associated with various cellular activities (AAA). AAA family proteins often perform chaperone-like functions that assist in the assembly, operation, or disassembly of protein complexes.	GO:0031122|cytoplasmic microtubule organization;GO:0007612|learning;GO:0007613|memory;GO:0051967|negative regulation of synaptic transmission, glutamatergic;GO:0002092|positive regulation of receptor internalization;	GO:0030054|cell junction;GO:0016020|membrane;GO:0005739|mitochondrion;GO:0005634|nucleus;GO:0005778|peroxisomal membrane;GO:0045211|postsynaptic membrane;	GO:0005524|ATP binding;GO:0016887|ATPase activity;GO:0008568|microtubule-severing ATPase activity;	.	.
ENSG00000265415	9.47228	14.8925	15.2852	3.20661	10.2245	0.172029	0.51863	0.678438	0.851645	1.37148	AC099850.3	antisense	chr17:59202677-59203829:-	gi|119617896|gb|EAW97490.1|	134	2e-08	hCG2038211, partial [Homo sapiens]	gi|551885408|tpe|HG509293.1|	321	1e-166	TPA: Homo sapiens long non-coding RNA OTTHUMT00000445959.1 (CTD-2510F5.4 gene), antisense	.	.	.	.	.	.	.	.	pfam13900	GVQW	Putative binding domain. This short domain is often found nested inside other longer domains. The function is not known, but the domain carries a highly conserved GVQW motif. The members are rich in proline and cysteine. This may be a binding domain.	.	.	.	.	.
ENSG00000127743	1.37849	0.54449	0.522794	0.661092	0.826841	0.227999	1.14561	0.314709	0.406342	0.136327	IL17B	protein_coding	chr5:149371324-149404202:-	gi|7657228|ref|NP_055258.1|	825	4e-109	interleukin-17B precursor [Homo sapiens]	gi|27477077|ref|NM_014443.2|	695	0	Homo sapiens interleukin 17B (IL17B), mRNA	Q9UHF5	322	2e-110	Interleukin-17B	.	.	.	.	pfam06083	IL17	Interleukin-17. IL-17 is a potent proinflammatory cytokine produced by activated memory T cells. The IL-17 family is thought to represent a distinct signaling system that appears to have been highly conserved across vertebrate evolution.	GO:0007166|cell surface receptor signaling pathway;GO:0007267|cell-cell signaling;GO:0006955|immune response;GO:0006954|inflammatory response;GO:1900017|positive regulation of cytokine production involved in inflammatory response;	GO:0005615|extracellular space;	GO:0005125|cytokine activity;GO:0005126|cytokine receptor binding;	K05490	IL17B, CX1; interleukin 17B
ENSG00000175727	25.6101	15.7395	14.8088	11.696	16.5984	5.89345	7.37916	5.8967	6.96765	3.49061	MLXIP	protein_coding	chr12:122078722-122147347:+	gi|111955326|ref|NP_055753.3|	3957	0	MLX-interacting protein [Homo sapiens]	gi|589811558|ref|NM_014938.5|	8421	0	Homo sapiens MLX interacting protein (MLXIP), mRNA	Q9HAP2	258	5e-74	MLX-interacting protein	.	.	.	.	pfam13900	GVQW	Putative binding domain. This short domain is often found nested inside other longer domains. The function is not known, but the domain carries a highly conserved GVQW motif. The members are rich in proline and cysteine. This may be a binding domain.	GO:1900402|regulation of carbohydrate metabolic process by regulation of transcription from RNA polymerase II promoter;GO:0006351|transcription, DNA-templated;	GO:0005741|mitochondrial outer membrane;GO:0005634|nucleus;	GO:0003677|DNA binding;GO:0003700|transcription factor activity, sequence-specific DNA binding;GO:0000989|transcription factor activity, transcription factor binding;	K09113	MLX; MAX-like protein X
ENSG00000158623	43.069	11.0852	16.4305	14.3134	20.8588	4.62957	4.71942	3.03859	6.72382	3.60311	COPG2	protein_coding	chr7:130506238-130668748:-	gi|48257296|gb|AAH17443.2|	4355	0	COPG2 protein, partial [Homo sapiens]	gi|586597891|ref|NM_012133.5|	3134	0	Homo sapiens coatomer protein complex, subunit gamma 2 (COPG2), transcript variant 1, mRNA	Q9UBF2	253	5e-71	Coatomer subunit gamma-2	SPAC57A7.10c	524	2e-168	COG5240	pfam01602	Adaptin_N	Adaptin N terminal region. This family consists of the N terminal region of various alpha, beta and gamma subunits of the AP-1, AP-2 and AP-3 adaptor protein complexes. The adaptor protein (AP) complexes are involved in the formation of clathrin-coated pits and vesicles. The N-terminal region of the various adaptor proteins (APs) is constant by comparison to the C-terminal which is variable withi…	GO:0006888|ER to Golgi vesicle-mediated transport;GO:0006891|intra-Golgi vesicle-mediated transport;GO:0006886|intracellular protein transport;GO:0006890|retrograde vesicle-mediated transport, Golgi to ER;	GO:0030126|COPI vesicle coat;GO:0005829|cytosol;GO:0005789|endoplasmic reticulum membrane;GO:0000139|Golgi membrane;GO:0030133|transport vesicle;	GO:0005198|structural molecule activity;	K17267	COPG; coatomer protein complex, subunit gamma
ENSG00000179071	1.39338	2.25707	1.1583	3.40191	2.04862	0.938605	1.21834	1.77369	0.425943	1.83175	CCDC89	protein_coding	chr11:85684866-85686277:-	gi|22749429|ref|NP_689936.1|	1520	0	coiled-coil domain-containing protein 89 [Homo sapiens]	gi|13488748|dbj|AP000642.5|	1412	0	Homo sapiens genomic DNA, chromosome 11q, clone:CMB9-55L24, complete sequences	Q8N998	590	0	Coiled-coil domain-containing protein 89	.	.	.	.	pfam01576	Myosin_tail_1	Myosin tail. The myosin molecule is a multi-subunit complex made up of two heavy chains and four light chains it is a fundamental contractile protein found in all eukaryote cell types. This family consists of the coiled-coil myosin heavy chain tail region. The coiled-coil is composed of the tail from two molecules of myosin. These can then assemble into the macromolecular thick filament. The coil…	.	GO:0005737|cytoplasm;GO:0005634|nucleus;	.	.	.
ENSG00000189058	6.21434	0.400168	0.624362	3.69604	1.44324	7.41478	4.16769	8.62391	93.0256	5.13484	APOD	protein_coding	chr3:195568702-195584205:-	gi|4502163|ref|NP_001638.1|	900	4e-118	apolipoprotein D precursor [Homo sapiens]	gi|194377571|dbj|AK294523.1|	1195	0	Homo sapiens cDNA FLJ57921 complete cds, highly similar to Apolipoprotein D precursor	P05090	271	1e-90	Apolipoprotein D	PA5107	76.3	2e-15	COG3040	pfam08212	Lipocalin_2	Lipocalin-like domain. Lipocalins are transporters for small hydrophobic molecules, such as lipids, steroid hormones, bilins, and retinoids. The structure is an eight-stranded beta barrel.	GO:0007568|aging;GO:0001525|angiogenesis;GO:0007420|brain development;GO:0006006|glucose metabolic process;GO:0006629|lipid metabolic process;GO:1900016|negative regulation of cytokine production involved in inflammatory response;GO:0051895|negative regulation of focal adhesion assembly;GO:0060588|negative regulation of lipoprotein lipid oxidation;GO:0071638|negative regulation of monocyte chemot…	GO:0022626|cytosolic ribosome;GO:0030425|dendrite;GO:0005783|endoplasmic reticulum;GO:0070062|extracellular exosome;GO:0005576|extracellular region;GO:0005615|extracellular space;GO:0043025|neuronal cell body;GO:0048471|perinuclear region of cytoplasm;	GO:0015485|cholesterol binding;GO:0005319|lipid transporter activity;	K03098	APOD; apolipoprotein D and lipocalin family protein
ENSG00000163975	0.177587	0.144032	0.150865	0.265721	0.172325	0.664524	0.88599	0.992497	0.449495	0.432743	MELTF	protein_coding	chr3:196988621-197029816:-	gi|134244281|ref|NP_005920.2|	3703	0	melanotransferrin isoform 1 precursor [Homo sapiens]	gi|302393542|ref|NM_005929.5|	3963	0	Homo sapiens antigen p97 (melanoma associated) identified by monoclonal antibodies 133.2 and 96.5 (MFI2), transcript variant 1, mRNA	P08582	315	3e-101	Melanotransferrin	.	.	.	.	pfam00405	Transferrin	Transferrin.	GO:0055072|iron ion homeostasis;GO:0097286|iron ion import;GO:1900025|negative regulation of substrate adhesion-dependent cell spreading;GO:0090091|positive regulation of extracellular matrix disassembly;GO:0010756|positive regulation of plasminogen activation;	GO:0046658|anchored component of plasma membrane;GO:0009986|cell surface;GO:0070062|extracellular exosome;GO:0005615|extracellular space;GO:0005887|integral component of plasma membrane;	GO:0005506|iron ion binding;	K06569	MFI2; melanoma-associated antigen p97
ENSG00000231047	0	0.286686	0	0	0.193489	0	0	0	0	0	GCNT1P3	processed_pseudogene	chr3:190624595-190625169:+	gi|826311717|ref|XP_012506112.1|	505	2e-58	PREDICTED: beta-1,3-galactosyl-O-glycosyl-glycoprotein beta-1,6-N-acetylglucosaminyltransferase [Propithecus coquereli]	gi|335892864|ref|NG_029105.1|	575	0	Homo sapiens interleukin 1 receptor accessory protein (IL1RAP), RefSeqGene on chromosome 3	Q02742	190	2e-56	Beta-1,3-galactosyl-O-glycosyl-glycoprotein beta-1,6-N-acetylglucosaminyltransferase	.	.	.	.	pfam00253	Ribosomal_S14	Ribosomal protein S14p/S29e. This family includes both ribosomal S14 from prokaryotes and S29 from eukaryotes.	GO:0060352|cell adhesion molecule production;GO:0009101|glycoprotein biosynthetic process;GO:0060993|kidney morphogenesis;GO:0050901|leukocyte tethering or rolling;GO:0016266|O-glycan processing;GO:0032868|response to insulin;GO:0048729|tissue morphogenesis;	GO:0005615|extracellular space;GO:0031985|Golgi cisterna;GO:0000139|Golgi membrane;GO:0016021|integral component of membrane;GO:0005802|trans-Golgi network;	GO:0003829|beta-1,3-galactosyl-O-glycosyl-glycoprotein beta-1,6-N-acetylglucosaminyltransferase activity;	K00727	GCNT1; beta-1,3-galactosyl-O-glycosyl-glycoprotein beta-1,6-N-acetylglucosaminyltransferase [EC:2.4.1.102]
ENSG00000186081	0.125018	0.0128024	0.196677	0.0399705	0.0388826	0	0.0387885	0.190277	0.0891727	0	KRT5	protein_coding	chr12:52514575-52520687:-	gi|119395754|ref|NP_000415.2|	2079	0	keratin, type II cytoskeletal 5 [Homo sapiens]	gi|186697|gb|M21389.1|HUMKER2A	2517	0	Human keratin type II (58 kD) mRNA, complete cds	P13647	313	4e-102	Keratin, type II cytoskeletal 5	.	.	.	.	pfam00038	Filament	Intermediate filament protein.	GO:0008544|epidermis development;GO:0031581|hemidesmosome assembly;	GO:0005737|cytoplasm;GO:0005829|cytosol;GO:0070062|extracellular exosome;GO:0005882|intermediate filament;GO:0045095|keratin filament;GO:0016020|membrane;GO:0005739|mitochondrion;GO:0005634|nucleus;GO:0005886|plasma membrane;	GO:0097110|scaffold protein binding;GO:0005200|structural constituent of cytoskeleton;	K07605	KRT2; type II keratin, basic
ENSG00000272017	0.178859	0.27474	0.158276	0.114369	0.500652	0.220885	0.16648	0.0544446	0	0.0550305	AL137784.2	antisense	chr6:99568097-99569096:+	gi|116283430|gb|AAH26272.1|	233	4e-20	CCNC protein, partial [Homo sapiens]	gi|9863487|emb|AL137784.14|	1000	0	Human DNA sequence from clone RP1-199J3 on chromosome 6, complete sequence	.	.	.	.	.	.	.	.	pfam00802	Glycoprotein_G	Pneumovirus attachment glycoprotein G. This family includes attachment proteins from respiratory synctial virus. Glycoprotein G has not been shown to have any neuraminidase or hemagglutinin activity. The amino terminus is thought to be cytoplasmic, and the carboxyl terminus extracellular. The extracellular region contains four completely conserved cysteine residues.	.	.	.	.	.
ENSG00000189051	0.0388402	0.125289	0.0859261	0.0186269	0.0543596	0	0	0.0354688	0	0.0179252	RNF222	protein_coding	chr17:8390704-8397826:-	gi|829729477|ref|XP_012630775.1|	677	7e-79	PREDICTED: RING finger protein 222 [Microcebus murinus]	gi|242397416|ref|NM_001146684.2|	3062	0	Homo sapiens ring finger protein 222 (RNF222), mRNA	A6NCQ9	263	4e-79	RING finger protein 222	.	.	.	.	pfam13900	GVQW	Putative binding domain. This short domain is often found nested inside other longer domains. The function is not known, but the domain carries a highly conserved GVQW motif. The members are rich in proline and cysteine. This may be a binding domain.	GO:0033234|negative regulation of protein sumoylation;GO:0045944|positive regulation of transcription from RNA polymerase II promoter;GO:0043161|proteasome-mediated ubiquitin-dependent protein catabolic process;GO:0016567|protein ubiquitination;	GO:0016021|integral component of membrane;GO:0033768|SUMO-targeted ubiquitin ligase complex;	GO:0032184|SUMO polymer binding;GO:0008134|transcription factor binding;GO:0061630|ubiquitin protein ligase activity;GO:0008270|zinc ion binding;	.	.
ENSG00000186088	1.1459	0.354071	0.310655	0.438366	1.51415	4.00003	3.94576	2.61305	2.13211	2.50055	GSAP	protein_coding	chr7:77310751-77416400:-	gi|148612805|ref|NP_059135.2|	4433	0	gamma-secretase-activating protein [Homo sapiens]	gi|34532834|dbj|AK126364.1|	3455	0	Homo sapiens cDNA FLJ44400 fis, clone TSTOM2002561	A4D1B5	326	2e-103	Gamma-secretase-activating protein	.	.	.	.	pfam14959	GSAP-16	gamma-Secretase-activating protein C-term. GSAP, or gamma-secretase-activating protein, also known as PION, regulates gamma-secretase activity. The holo-protein is a large, approx 850 residue protein that is rapidly cleaved to an active 16 kDa C-terminal fragment that is the stable, predominant form. GSAP is expressed in inclusion bodies and is important in brain function. It dramatically and sel…	GO:1902004|positive regulation of beta-amyloid formation;GO:0030162|regulation of proteolysis;	GO:0005802|trans-Golgi network;	GO:0001540|beta-amyloid binding;	.	.
ENSG00000189057	7.63959	8.8759	7.74376	5.6844	8.29452	0.285898	0.359134	0.859726	0.084922	0.185192	FAM111B	protein_coding	chr11:59107185-59127410:+	gi|39573718|ref|NP_945185.1|	3990	0	protein FAM111B isoform a [Homo sapiens]	gi|218156271|ref|NM_198947.3|	3488	0	Homo sapiens family with sequence similarity 111, member B (FAM111B), transcript variant 1, mRNA	Q6SJ93	348	1e-114	Protein FAM111B	.	.	.	.	pfam13365	Trypsin_2	Trypsin-like peptidase domain. This family includes trypsin like peptidase domains.	GO:0008306|associative learning;GO:0007411|axon guidance;GO:0007420|brain development;GO:0007155|cell adhesion;GO:0000904|cell morphogenesis involved in differentiation;GO:0007417|central nervous system development;GO:0021800|cerebral cortex tangential migration;GO:0016358|dendrite development;GO:0010001|glial cell differentiation;GO:0021766|hippocampus development;GO:0097477|lateral motor column…	GO:0005737|cytoplasm;GO:0030425|dendrite;GO:0005615|extracellular space;GO:0005886|plasma membrane;GO:0005578|proteinaceous extracellular matrix;	GO:0070325|lipoprotein particle receptor binding;GO:0046872|metal ion binding;GO:0004712|protein serine/threonine/tyrosine kinase activity;GO:0008236|serine-type peptidase activity;GO:0070326|very-low-density lipoprotein particle receptor binding;	.	.
ENSG00000122386	5.0408	10.8481	7.24582	14.6029	7.78314	6.09093	7.50232	5.30426	4.71665	3.54274	ZNF205	protein_coding	chr16:3112560-3120517:+	gi|109452593|ref|NP_003447.2|	2630	0	zinc finger protein 205 [Homo sapiens]	gi|498917177|ref|NM_001278158.1|	2309	0	Homo sapiens zinc finger protein 205 (ZNF205), transcript variant 3, mRNA	O95201	240	1e-73	Zinc finger protein 205	.	.	.	.	pfam01352	KRAB	KRAB box. The KRAB domain (or Kruppel-associated box) is present in about a third of zinc finger proteins containing C2H2 fingers. The KRAB domain is found to be involved in protein-protein interactions. The KRAB domain is generally encoded by two exons. The regions coded by the two exons are known as KRAB-A and KRAB-B. The A box plays an important role in repression by binding to corepressors, w…	GO:0000122|negative regulation of transcription from RNA polymerase II promoter;GO:0010729|positive regulation of hydrogen peroxide biosynthetic process;GO:1901030|positive regulation of mitochondrial outer membrane permeabilization involved in apoptotic signaling pathway;GO:0006355|regulation of transcription, DNA-templated;GO:0006351|transcription, DNA-templated;	GO:0005739|mitochondrion;GO:0005634|nucleus;	GO:0043565|sequence-specific DNA binding;GO:0003700|transcription factor activity, sequence-specific DNA binding;GO:0008270|zinc ion binding;	K09228	KRAB; KRAB domain-containing zinc finger protein
ENSG00000267128	0.992355	0.962735	0.647062	3.55681	1.55944	1.59641	2.86825	0.834675	0.335286	0.988283	RNF157-AS1	antisense	chr17:76140556-76154650:+	gi|119609783|gb|EAW89377.1|	368	4e-39	hCG2045504 [Homo sapiens]	gi|551886168|tpe|HG509459.1|	1812	0	TPA: Homo sapiens long non-coding RNA OTTHUMT00000449914.1 (RP11-449J21.5 gene), antisense	.	.	.	.	.	.	.	.	pfam15324	TALPID3	Hedgehog signalling target. TALPID3 is a family of eukaryotic proteins that are targets for Hedgehog signalling. Mutations in this gene noticed first in chickens lead to multiple abnormalities of development.	.	.	.	.	.
ENSG00000211445	1.80951	1.89356	3.16919	18.1515	3.58777	549.507	523.845	3560.4	541.363	3842.18	GPX3	protein_coding	chr5:151020438-151028993:+	gi|725582710|ref|XP_003934086.2|	1192	3e-159	PREDICTED: LOW QUALITY PROTEIN: glutathione peroxidase 3 [Saimiri boliviensis boliviensis]	gi|89903006|ref|NM_002084.3|	1749	0	Homo sapiens glutathione peroxidase 3 (GPX3), mRNA	P22352	67	2e-14	Glutathione peroxidase 3	STM1341	100	3e-23	COG0386	pfam00255	GSHPx	Glutathione peroxidase.	GO:0051289|protein homotetramerization;GO:0006979|response to oxidative stress;	GO:0005615|extracellular space;	GO:0004602|glutathione peroxidase activity;GO:0008430|selenium binding;	K00432	E1.11.1.9; glutathione peroxidase [EC:1.11.1.9]
ENSG00000267121	0.192373	0.265949	0.127676	0.876449	0.329071	0.593937	0.805765	0.541665	0.235227	0.10358	AC008105.3	antisense	chr17:45190931-45222222:-	gi|725563348|ref|XP_010334997.1|	265	3e-33	PREDICTED: LOW QUALITY PROTEIN: uncharacterized protein LOC101029017 [Saimiri boliviensis boliviensis]	gi|551885655|tpe|HG509104.1|	2238	0	TPA: Homo sapiens long non-coding RNA OTTHUMT00000450194.1 (CTD-2020K17.1 gene), antisense	Q86U02	61.2	4e-10	Putative uncharacterized protein encoded by LINC00596	.	.	.	.	pfam13900	GVQW	Putative binding domain. This short domain is often found nested inside other longer domains. The function is not known, but the domain carries a highly conserved GVQW motif. The members are rich in proline and cysteine. This may be a binding domain.	.	GO:0016021|integral component of membrane;GO:0005886|plasma membrane;	.	.	.
ENSG00000113231	1.01312	1.25817	1.21564	2.9811	0.961313	2.57657	2.6452	0.956545	19.8971	1.83858	PDE8B	protein_coding	chr5:77210449-77429807:+	gi|26006851|ref|NP_003710.1|	4664	0	high affinity cAMP-specific and IBMX-insensitive 3',5'-cyclic phosphodiesterase 8B isoform 1 [Homo sapiens]	gi|635028913|ref|XM_007975943.1|	4432	0	PREDICTED: Chlorocebus sabaeus phosphodiesterase 8B (PDE8B), transcript variant X1, mRNA	E9Q4S1	298	7e-94	High affinity cAMP-specific and IBMX-insensitive 3',5'-cyclic phosphodiesterase 8B	.	.	.	.	pfam00233	PDEase_I	3'5'-cyclic nucleotide phosphodiesterase.	GO:0001662|behavioral fear response;GO:0006198|cAMP catabolic process;GO:0090032|negative regulation of steroid hormone biosynthetic process;GO:0050885|neuromuscular process controlling balance;GO:0035106|operant conditioning;GO:0007165|signal transduction;GO:0008542|visual learning;	.	GO:0004115|3',5'-cyclic-AMP phosphodiesterase activity;GO:0046872|metal ion binding;	K18437	PDE8; high affinity cAMP-specific and IBMX-insensitive 3',5'-cyclic phosphodiesterase 8 [EC:3.1.4.53]
ENSG00000267127	1.65016	1.56311	0.703088	1.64138	1.21178	0.707602	0.72531	0.306966	0.12611	0.282063	AC090360.1	protein_coding	chr18:80034346-80097088:+	gi|395750026|ref|XP_003780597.1|	247	8e-20	PREDICTED: LOW QUALITY PROTEIN: putative ribosome-binding factor A, mitochondrial [Pongo abelii]	gi|134152875|gb|AC139100.4|	1801	0	Homo sapiens chromosome 18, clone, complete sequence	Q8N0V3	68.9	5e-13	Putative ribosome-binding factor A, mitochondrial	.	.	.	.	pfam15026	FAM74	FAM74 protein. This family of uncharacterized proteins are found in humans and are known as FAM74 proteins. Members of this family contain several short protein repeats.	GO:0006364|rRNA processing;	GO:0005739|mitochondrion;	.	.	.
ENSG00000211448	1.11379	1.26115	0.689931	0.0381535	0.037115	1.179	0.636833	0.377785	1.4227	3.45134	DIO2	protein_coding	chr14:80197527-80387757:-	gi|4009517|gb|AAC95470.1|	1052	1e-142	type 2 iodothyronine deiodinase [Homo sapiens]	gi|335353781|ref|NM_001242502.1|	6264	0	Homo sapiens deiodinase, iodothyronine, type II (DIO2), transcript variant 4, mRNA	Q92813	110	1e-27	Type II iodothyronine deiodinase	.	.	.	.	pfam00837	T4_deiodinase	Iodothyronine deiodinase. Iodothyronine deiodinase converts thyroxine (T4) to 3,5,3'-triiodothyronine (T3).	GO:0042446|hormone biosynthetic process;GO:0001514|selenocysteine incorporation;GO:0006590|thyroid hormone generation;GO:0042403|thyroid hormone metabolic process;	GO:0016021|integral component of membrane;GO:0016020|membrane;GO:0005886|plasma membrane;	GO:0008430|selenium binding;GO:0004800|thyroxine 5'-deiodinase activity;GO:0031625|ubiquitin protein ligase binding;	K17904	DIO2; type II thyroxine 5'-deiodinase [EC:1.97.1.10]
ENSG00000125676	14.5496	14.1367	14.0303	12.2971	13.8678	5.21209	7.80806	4.1693	5.02758	5.83665	THOC2	protein_coding	chrX:123600561-123733056:-	gi|332861582|ref|XP_001139291.2|	7245	0	PREDICTED: THO complex subunit 2 [Pan troglodytes]	gi|125656164|ref|NM_001081550.1|	5609	0	Homo sapiens THO complex 2 (THOC2), mRNA	B0KWH8	60.5	2e-09	THO complex subunit 2	.	.	.	.	pfam11262	Tho2	Transcription factor/nuclear export subunit protein 2. THO and TREX form a eukaryotic complex which functions in messenger ribonucleoprotein metabolizm and plays a role in preventing the transcription-associated genetic instability. Tho2, along with four other subunits forms THO	GO:0031532|actin cytoskeleton reorganization;GO:0007155|cell adhesion;GO:0030154|cell differentiation;GO:0008283|cell proliferation;GO:0006935|chemotaxis;GO:0007173|epidermal growth factor receptor signaling pathway;GO:0038095|Fc-epsilon receptor signaling pathway;GO:0045087|innate immune response;GO:0038083|peptidyl-tyrosine autophosphorylation;GO:0030335|positive regulation of cell migration;GO…	GO:0005938|cell cortex;GO:0030054|cell junction;GO:0042995|cell projection;GO:0005856|cytoskeleton;GO:0031234|extrinsic component of cytoplasmic side of plasma membrane;GO:0005634|nucleus;	GO:0005524|ATP binding;GO:0008289|lipid binding;GO:0004715|non-membrane spanning protein tyrosine kinase activity;GO:0005102|receptor binding;	K08889	FER, TYK3; tyrosine-protein kinase Fer [EC:2.7.10.2]
ENSG00000125675	0	0.0169488	0.032547	2.13428	0.00857927	0.425827	0.462159	0.906851	0.0590267	0.882661	GRIA3	protein_coding	chrX:123184153-123490915:+	gi|60360568|dbj|BAD90527.1|	4613	0	mKIAA4184 protein [Mus musculus]	gi|163659857|ref|NM_000828.4|	5170	0	Homo sapiens glutamate receptor, ionotropic, AMPA 3 (GRIA3), transcript variant 2, mRNA	P42263	303	3e-95	Glutamate receptor 3	.	.	.	.	pfam00060	Lig_chan	Ligand-gated ion channel. This family includes the four transmembrane regions of the ionotropic glutamate receptors and NMDA receptors.	.	GO:0032281|AMPA glutamate receptor complex;GO:0030054|cell junction;GO:0016020|membrane;GO:0005654|nucleoplasm;GO:0005886|plasma membrane;GO:0045211|postsynaptic membrane;	GO:0004971|AMPA glutamate receptor activity;GO:0005234|extracellular-glutamate-gated ion channel activity;	K05199	GRIA3; glutamate receptor 3
ENSG00000252192	1.3865	2.55573	1.22694	0.44329	3.4498	0	2.15091	0	0	1.27978	SNORA9	snoRNA	chr12:122492113-122492241:-	.	.	.	.	gi|25281341|gb|AC127002.3|	129	2e-60	Homo sapiens 12 BAC RP11-15J22 (Roswell Park Cancer Institute Human BAC Library) complete sequence	.	.	.	.	.	.	.	.	pfam08240	ADH_N	Alcohol dehydrogenase GroES-like domain. This is the catalytic domain of alcohol dehydrogenases. Many of them contain an inserted zinc binding domain. This domain has a GroES-like structure.	.	.	.	.	.
ENSG00000268093	0.0448268	0.165257	0.238009	0.214979	0.0418256	0.207599	0	0	0.0411095	0	AC022154.1	antisense	chr19:48619272-48624132:-	gi|62088182|dbj|BAD92538.1|	174	4e-13	SLC2A11 protein variant [Homo sapiens]	gi|551889771|tpe|HG510919.1|	766	0	TPA: Homo sapiens long non-coding RNA OTTHUMT00000466150.1 (AC022154.7 gene), antisense	Q6UX73	58.5	3e-09	UPF0764 protein C16orf89	.	.	.	.	pfam13900	GVQW	Putative binding domain. This short domain is often found nested inside other longer domains. The function is not known, but the domain carries a highly conserved GVQW motif. The members are rich in proline and cysteine. This may be a binding domain.	.	GO:0005829|cytosol;GO:0070062|extracellular exosome;GO:0016020|membrane;	GO:0042803|protein homodimerization activity;	K12642	PKP2; plakophilin 2
ENSG00000268095	0.10297	0.759214	0	0.197528	0.096076	0	0	0	0	0	ZNF649-AS1	antisense	chr19:51888025-51900463:+	.	.	.	.	gi|551889917|tpe|HG510983.1|	579	0	TPA: Homo sapiens long non-coding RNA OTTHUMT00000461096.1 (CTC-429C10.2 gene), antisense	.	.	.	.	.	.	.	.	pfam15113	TMEM117	TMEM117 protein family. The function of this family of transmembrane proteins has not, as yet, been determined. Members of this family are as yet uncharacterized. This family of proteins is found in eukaryotes. Proteins in this family are typically between 181 and 504 amino acids in length.	.	.	.	.	.
ENSG00000253869	0.456506	0.252441	0	0.788147	0.51113	0	0.0849822	0	0.16746	0	PIGFP1	processed_pseudogene	chr5:178922064-178922716:+	gi|767914688|ref|XP_011531210.1|	918	8e-123	PREDICTED: phosphatidylinositol-glycan biosynthesis class F protein isoform X1 [Homo sapiens]	gi|172088081|ref|NG_001176.2|	653	0	Homo sapiens phosphatidylinositol glycan anchor biosynthesis, class F, pseudogene 1 (PIGFP1) on chromosome 5	Q07326	81.3	2e-17	Phosphatidylinositol-glycan biosynthesis class F protein	.	.	.	.	pfam06699	PIG-F	GPI biosynthesis protein family Pig-F. PIG-F is involved in glycosylphosphatidylinositol (GPI) anchor biosynthesis.	GO:0006506|GPI anchor biosynthetic process;GO:0016254|preassembly of GPI anchor in ER membrane;	GO:0005789|endoplasmic reticulum membrane;GO:0016021|integral component of membrane;	GO:0004307|ethanolaminephosphotransferase activity;GO:0016491|oxidoreductase activity;	K05287	PIGF; phosphatidylinositol glycan, class F [EC:2.7.-.-]
ENSG00000123485	12.108	17.8175	14.2218	13.8135	17.412	0.346849	0.784256	0.683942	0.143092	0.302444	HJURP	protein_coding	chr2:233833416-233854566:-	gi|83816964|ref|NP_060880.3|	3544	0	Holliday junction recognition protein isoform a [Homo sapiens]	gi|545479117|ref|NM_018410.4|	3187	0	Homo sapiens Holliday junction recognition protein (HJURP), transcript variant 1, mRNA	Q8NCD3	158	2e-44	Holliday junction recognition protein	.	.	.	.	pfam12346	HJURP_mid	Holliday junction recognition protein-associated repeat. Vertebral Holliday junction recognition proteins carry an SCM3 domain at their N-terminus as do the eukaryotic fungi, but they also carry this central, conserved region. The function of this family is not known. Further downstream there is also a repeated domain, also of unknown function. Investigation of Scm3 and associated proteins is lik…	GO:0007049|cell cycle;GO:0034080|CENP-A containing nucleosome assembly;GO:0007059|chromosome segregation;GO:0051101|regulation of DNA binding;GO:0043254|regulation of protein complex assembly;	GO:0000775|chromosome, centromeric region;GO:0000777|condensed chromosome kinetochore;GO:0005737|cytoplasm;GO:0005730|nucleolus;GO:0005654|nucleoplasm;GO:0005634|nucleus;	GO:0003677|DNA binding;GO:0042393|histone binding;GO:0042802|identical protein binding;	.	.
ENSG00000253327	0	0.191362	0.157488	0	0.110702	0.0549465	0.138043	0.108348	0.244816	0.273784	RAD21-AS1	antisense	chr8:116874424-116876868:+	gi|106322|pir||B34087	430	1e-71	hypothetical protein (L1H 3' region) - human	gi|299829195|ref|NR_033886.1|	2010	0	Homo sapiens RAD21 antisense RNA 1 (RAD21-AS1), long non-coding RNA	O00370	164	1e-70	LINE-1 retrotransposable element ORF2 protein	.	.	.	.	pfam03600	CitMHS	Citrate transporter.	GO:0006310|DNA recombination;GO:0090305|nucleic acid phosphodiester bond hydrolysis;GO:0032199|reverse transcription involved in RNA-mediated transposition;GO:0032197|transposition, RNA-mediated;	.	GO:0046872|metal ion binding;GO:0003964|RNA-directed DNA polymerase activity;GO:0009036|Type II site-specific deoxyribonuclease activity;	.	.
ENSG00000158089	0.535232	0.336883	0.277251	0.20034	0.535939	14.0623	18.2872	25.0586	0.155634	16.267	GALNT14	protein_coding	chr2:30910467-31155202:-	gi|359465583|ref|NP_001240755.1|	3000	0	polypeptide N-acetylgalactosaminyltransferase 14 isoform 2 [Homo sapiens]	gi|359465581|ref|NM_024572.3|	2733	0	Homo sapiens polypeptide N-acetylgalactosaminyltransferase 14 (GALNT14), transcript variant 1, mRNA	Q96FL9	235	7e-73	Polypeptide N-acetylgalactosaminyltransferase 14	.	.	.	.	pfam00535	Glycos_transf_2	Glycosyl transferase family 2. Diverse family, transferring sugar from UDP-glucose, UDP-N-acetyl- galactosamine, GDP-mannose or CDP-abequose, to a range of substrates including cellulose, dolichol phosphate and teichoic acids.	GO:0016266|O-glycan processing;	GO:0000139|Golgi membrane;GO:0016021|integral component of membrane;	GO:0030246|carbohydrate binding;GO:0046872|metal ion binding;GO:0004653|polypeptide N-acetylgalactosaminyltransferase activity;	K00710	GALNT; polypeptide N-acetylgalactosaminyltransferase [EC:2.4.1.41]
ENSG00000257761	1.92321	0.834127	0.500556	0	0.52778	0	0	0	0	0	AC078860.1	antisense	chr12:71582293-71583852:-	gi|694951221|ref|XP_009424118.1|	197	8e-15	PREDICTED: leucine-rich repeat-containing G-protein coupled receptor 5 isoform X5 [Pan troglodytes]	gi|551874166|tpe|HG504965.1|	527	0	TPA: Homo sapiens long non-coding RNA OTTHUMT00000404750.1 (RP11-186F10.2 gene), antisense	O75473	80.5	4e-16	Leucine-rich repeat-containing G-protein coupled receptor 5	.	.	.	.	pfam02714	DUF221	Domain of unknown function DUF221. This family consists of hypothetical transmembrane proteins none of which have any function, the aligned region is at 538 residues at maximum length.	GO:2001013|epithelial cell proliferation involved in renal tubule morphogenesis;GO:0007186|G-protein coupled receptor signaling pathway;GO:0001942|hair follicle development;GO:0048839|inner ear development;GO:0009994|oocyte differentiation;GO:0090263|positive regulation of canonical Wnt signaling pathway;GO:0042127|regulation of cell proliferation;	GO:0005887|integral component of plasma membrane;GO:0005886|plasma membrane;GO:0032588|trans-Golgi network membrane;	GO:0004930|G-protein coupled receptor activity;GO:0004888|transmembrane signaling receptor activity;	K04308	LGR5, GPR49; leucine-rich repeat-containing G protein-coupled receptor 5
ENSG00000257763	0.579535	0.200297	0	0.0694829	0.540734	0	0.134856	0	0.132869	0	OR5BK1P	unprocessed_pseudogene	chr12:48355792-48356614:-	gi|795136461|ref|XP_011791685.1|	425	9e-57	PREDICTED: LOW QUALITY PROTEIN: olfactory receptor 8S1-like [Colobus angolensis palliatus]	gi|198041999|ref|NG_004391.3|	823	0	Homo sapiens olfactory receptor, family 5, subfamily BK, member 1 pseudogene (OR5BK1P) on chromosome 12	Q8NG95	103	2e-24	Olfactory receptor 7G3	.	.	.	.	pfam13853	7tm_4	Olfactory receptor. The members of this family are transmembrane olfactory receptors.	GO:0050911|detection of chemical stimulus involved in sensory perception of smell;GO:0007186|G-protein coupled receptor signaling pathway;	GO:0016021|integral component of membrane;GO:0005886|plasma membrane;	GO:0004930|G-protein coupled receptor activity;GO:0004984|olfactory receptor activity;	K04257	OLFR; olfactory receptor
ENSG00000257769	0	0.518378	0	0	0	0.104191	0.104704	0	0	0	AC026401.1	antisense	chr16:15608474-15610563:+	.	.	.	.	gi|551882175|tpe|HG507779.1|	530	0	TPA: Homo sapiens long non-coding RNA OTTHUMT00000403754.1 (CTB-193M12.1 gene), antisense	.	.	.	.	.	.	.	.	pfam02502	LacAB_rpiB	Ribose/Galactose Isomerase. This family of proteins contains the sugar isomerase enzymes ribose 5-phosphate isomerase B (rpiB), galactose isomerase subunit A (LacA) and galactose isomerase subunit B (LacB).	.	.	.	.	.
ENSG00000275540	0.248415	0	0.329741	0.119134	0.0772611	0.345133	0.192685	0.189044	0.0379692	0.267509	AC011477.7	unprocessed_pseudogene	chr19:19740884-19750127:+	gi|795327193|ref|XP_011731572.1|	235	2e-54	PREDICTED: LOW QUALITY PROTEIN: TBC1 domain family member 3G-like [Macaca nemestrina]	gi|9558580|gb|AC011477.5|	391	0	Homo sapiens chromosome 19 clone CTC-559E9, complete sequence	P0C7X1	160	1e-41	TBC1 domain family member 3H	.	.	.	.	pfam00566	RabGAP-TBC	Rab-GTPase-TBC domain. Identification of a TBC domain in GYP6_YEAST and GYP7_YEAST, which are GTPase activator proteins of yeast Ypt6 and Ypt7, implies that these domains are GTPase activator proteins of Rab-like small GTPases.	GO:0090630|activation of GTPase activity;GO:0006886|intracellular protein transport;GO:0031338|regulation of vesicle fusion;	GO:0012505|endomembrane system;GO:0005622|intracellular;GO:0005886|plasma membrane;	GO:0005096|GTPase activator activity;GO:0017137|Rab GTPase binding;	.	.
ENSG00000275542	3.16254	3.99426	2.69494	3.93213	5.02728	0.867918	0.545121	0.427856	0	0	AC027601.3	lincRNA	chr17:81339183-81339691:-	.	.	.	.	gi|27923661|gb|AC027601.25|	509	0	Homo sapiens chromosome 17, clone RP11-455O6, complete sequence	.	.	.	.	.	.	.	.	pfam15240	Pro-rich	Proline-rich. This family includes several eukaryotic proline-rich proteins.	.	.	.	.	.
ENSG00000275549	0.0700995	0.226124	0.0310162	0.168091	0.228922	1.85045	0.880847	1.3123	0.70715	1.22937	STPG3-AS1	antisense	chr9:137250219-137253497:-	gi|578817482|ref|XP_006717178.1|	506	6e-58	PREDICTED: uncharacterized protein C9orf173 isoform X2 [Homo sapiens]	gi|335892865|ref|NR_038389.1|	1701	0	Homo sapiens C9orf173 antisense RNA 1 (C9orf173-AS1), long non-coding RNA	Q8N7X2	67	1e-10	Protein STPG3	.	.	.	.	pfam15455	Pro-rich_19	Proline-rich 19. This family includes proline-rich protein 19.	GO:0006355|regulation of transcription, DNA-templated;GO:0006351|transcription, DNA-templated;	GO:0005634|nucleus;	GO:0003677|DNA binding;GO:0046872|metal ion binding;GO:0003700|transcription factor activity, sequence-specific DNA binding;	.	.
ENSG00000095951	5.25657	4.05892	4.99282	3.22408	4.12435	2.32876	2.38067	2.34064	2.90833	2.08513	HIVEP1	protein_coding	chr6:12008762-12164999:+	gi|613410170|ref|NP_002105.3|	13469	0	zinc finger protein 40 [Homo sapiens]	gi|38017|emb|X51435.1|	8937	0	Human PRDII-BF1 gene for a DNA-binding protein	P15822	243	4e-72	Zinc finger protein 40	YDR216w	56.2	2e-06	COG5048	pfam13900	GVQW	Putative binding domain. This short domain is often found nested inside other longer domains. The function is not known, but the domain carries a highly conserved GVQW motif. The members are rich in proline and cysteine. This may be a binding domain.	GO:0006355|regulation of transcription, DNA-templated;GO:0006351|transcription, DNA-templated;	GO:0005634|nucleus;	GO:0003677|DNA binding;GO:0046872|metal ion binding;	K09239	HIVEP; human immunodeficiency virus type I enhancer-binding protein
ENSG00000272764	0.432027	0.398175	0.382309	1.45033	1.2093	0.200077	0	0.394526	0	0	AL596094.1	lincRNA	chr10:5813985-5814441:+	.	.	.	.	gi|551868030|tpe|HG502628.1|	276	1e-141	TPA: Homo sapiens long non-coding RNA OTTHUMT00000472258.1 (RP11-318E3.9 gene), lincRNA	.	.	.	.	.	.	.	.	pfam06996	DUF1305	Protein of unknown function (DUF1305). This family consists of several hypothetical bacterial proteins of around 300 residues in length. The function of this family is unknown although one member from Salmonella enterica is thought to be involved in virulence.	.	.	.	.	.
ENSG00000268324	0.0519109	0.0478434	0.137811	0.149372	0	0.0480812	0.0241591	0.18962	0	0.0239575	LRRC2-AS1	antisense	chr3:46557398-46559694:+	gi|13810304|emb|CAC37400.1|	801	9e-99	leucine zipper protein 3 [Homo sapiens]	gi|296011064|ref|NG_021214.1|	2291	0	Homo sapiens leucine rich repeat containing 2 (LRRC2), RefSeqGene on chromosome 3	.	.	.	.	.	.	.	.	pfam13551	HTH_29	Winged helix-turn helix. This helix-turn-helix domain is often found in transferases and is likely to be DNA-binding.	.	.	.	.	.
ENSG00000167674	23.7563	38.8433	29.8585	44.0822	32.4788	14.7334	18.5752	13.0824	11.5736	9.15255	AC011498.1	protein_coding	chr19:4472287-4502211:+	gi|14495677|gb|AAH09449.1|	1053	2e-130	MGC2641 protein, partial [Homo sapiens]	gi|62087363|dbj|AB208892.1|	3094	0	Homo sapiens mRNA for hepatoma-derived growth factor-related protein 2 isoform 1 variant protein	Q3UMU9	157	2e-42	Hepatoma-derived growth factor-related protein 2	.	.	.	.	pfam11467	LEDGF	Lens epithelium-derived growth factor (LEDGF). LEDGF is a chromatin-associated protein that protects cells from stress-induced apoptosis. It is the binding partner of HIV-1 integrase in human cells. The integrase binding domain (IBD) of LEDGF is a compact right-handed bundle composed of five alpha-helices. The residues essential for the interaction with the integrase are present in the inter-heli…	GO:0030307|positive regulation of cell growth;GO:0006351|transcription, DNA-templated;	GO:0005634|nucleus;	GO:0003682|chromatin binding;GO:0003677|DNA binding;	.	.
ENSG00000124103	0	0.338291	0	0.150883	0.195701	0.437108	0.0488068	0.143653	0.19235	0	FAM209A	protein_coding	chr20:56517187-56526142:+	gi|119595944|gb|EAW75538.1|	1219	5e-166	hCG2018184, isoform CRA_c [Homo sapiens]	gi|426392222|ref|XM_004062408.1|	866	0	PREDICTED: Gorilla gorilla gorilla family with sequence similarity 209, member A (FAM209A), mRNA	Q5JX71	288	2e-96	Protein FAM209A	.	.	.	.	pfam15206	FAM209	FAM209 family. This family of proteins is found in eukaryotes. Proteins in this family are typically between and 170 amino acids in length. The function of this family is unknown.	.	GO:0070062|extracellular exosome;GO:0016021|integral component of membrane;GO:0005634|nucleus;	.	.	.
ENSG00000124102	0	0	0.182872	0.495533	0	0.0957041	0	0.377433	0.0947584	0	PI3	protein_coding	chr20:45174876-45176544:+	gi|4505787|ref|NP_002629.1|	590	4e-75	elafin preproprotein [Homo sapiens]	gi|426391832|ref|XM_004062222.1|	556	0	PREDICTED: Gorilla gorilla gorilla peptidase inhibitor 3, skin-derived (PI3), mRNA	P19957	231	1e-76	Elafin	.	.	.	.	pfam00095	WAP	WAP-type (Whey Acidic Protein) 'four-disulfide core'.	GO:0007620|copulation;	GO:0070062|extracellular exosome;GO:0005578|proteinaceous extracellular matrix;	GO:0004866|endopeptidase inhibitor activity;GO:0004867|serine-type endopeptidase inhibitor activity;	.	.
ENSG00000123737	12.5542	19.1519	9.44078	10.779	13.3195	4.26673	6.37273	2.98168	2.80864	2.7451	EXOSC9	protein_coding	chr4:121801317-121817021:+	gi|77812672|ref|NP_001029366.1|	2077	0	exosome complex component RRP45 isoform 1 [Homo sapiens]	gi|34368278|emb|BX649106.1|	3861	0	Homo sapiens mRNA; cDNA DKFZp686L2298 (from clone DKFZp686L2298)	Q06265	212	0	Exosome complex component RRP45	SPCC757.08	246	4e-76	COG2123	pfam01138	RNase_PH	3' exoribonuclease family, domain 1. This family includes 3'-5' exoribonucleases. Ribonuclease PH contains a single copy of this domain, and removes nucleotide residues following the -CCA terminus of tRNA. Polyribonucleotide nucleotidyltransferase (PNPase) contains two tandem copies of the domain. PNPase is involved in mRNA degradation in a 3'-5' direction. The exosome is a 3'-5' exoribonuclease …	GO:0043928|exonucleolytic nuclear-transcribed mRNA catabolic process involved in deadenylation-dependent decay;GO:0000467|exonucleolytic trimming to generate mature 3'-end of 5.8S rRNA from tricistronic rRNA transcript (SSU-rRNA, 5.8S rRNA, LSU-rRNA);GO:0006955|immune response;GO:0071028|nuclear mRNA surveillance;GO:0071042|nuclear polyadenylation-dependent mRNA catabolic process;GO:0071035|nucle…	GO:0005737|cytoplasm;GO:0000177|cytoplasmic exosome (RNase complex);GO:0005829|cytosol;GO:0000178|exosome (RNase complex);GO:0070062|extracellular exosome;GO:0000228|nuclear chromosome;GO:0000176|nuclear exosome (RNase complex);GO:0005730|nucleolus;GO:0005654|nucleoplasm;GO:0005634|nucleus;	GO:0000175|3'-5'-exoribonuclease activity;GO:0017091|AU-rich element binding;GO:0044822|poly(A) RNA binding;GO:0003723|RNA binding;	K03678	RRP45, EXOSC9; exosome complex component RRP45
ENSG00000160305	10.251	7.25103	5.56112	9.62143	6.51188	4.44801	4.41262	2.30116	4.73073	2.52888	DIP2A	protein_coding	chr21:46458899-46569852:+	gi|795584764|ref|XP_011724016.1|	7747	0	PREDICTED: disco-interacting protein 2 homolog A isoform X3 [Macaca nemestrina]	gi|225735628|ref|NM_001146116.1|	6973	0	Homo sapiens disco-interacting protein 2 homolog A (DIP2A), transcript variant 7, mRNA	Q14689	2960	0	Disco-interacting protein 2 homolog A	SPAC56F8.02	234	6e-61	COG0318	pfam00501	AMP-binding	AMP-binding enzyme.	GO:0008152|metabolic process;GO:0007275|multicellular organismal development;GO:0010629|negative regulation of gene expression;GO:0042981|regulation of apoptotic process;	GO:0009986|cell surface;GO:0005634|nucleus;	GO:0003824|catalytic activity;	.	.
ENSG00000160307	0.123521	0.0758952	0.109307	0.473904	0.115251	0.648316	0.766483	1.99279	19.1062	0.190022	S100B	protein_coding	chr21:46598962-46605208:-	gi|725595815|ref|XP_003939460.2|	486	2e-57	PREDICTED: protein S100-B isoform X1 [Saimiri boliviensis boliviensis]	gi|114520588|ref|NM_006272.2|	791	0	Homo sapiens S100 calcium binding protein B (S100B), mRNA	Q6YNR6	61.6	1e-31	Protein S100-B	.	.	.	.	pfam01023	S_100	S-100/ICaBP type calcium binding domain. The S-100 domain is a subfamily of the EF-hand calcium binding proteins.	.	GO:0005737|cytoplasm;GO:0005634|nucleus;	GO:0005509|calcium ion binding;GO:0008270|zinc ion binding;	.	.
ENSG00000124104	1.89152	2.24333	4.73608	3.15035	2.72257	7.11656	6.74218	5.65067	8.20268	4.01969	SNX21	protein_coding	chr20:45833810-45843275:+	gi|694979312|ref|XP_009435591.1|	1816	0	PREDICTED: sorting nexin-21 isoform X1 [Pan troglodytes]	gi|574957135|ref|NM_001042632.2|	3058	0	Homo sapiens sorting nexin family member 21 (SNX21), transcript variant 3, mRNA	Q969T3	181	1e-162	Sorting nexin-21	.	.	.	.	pfam00787	PX	PX domain. PX domains bind to phosphoinositides.	GO:0015031|protein transport;	GO:0030659|cytoplasmic vesicle membrane;GO:0031901|early endosome membrane;	GO:0032266|phosphatidylinositol-3-phosphate binding;GO:0005546|phosphatidylinositol-4,5-bisphosphate binding;	K17932	SNX21; sorting nexin-21
ENSG00000130429	0.0749179	0.0414286	0.0265185	0.172459	0.209706	0.194295	0.251038	0.328392	0.13741	0.0276605	ARPC1B	protein_coding	chr7:99374249-99394801:+	gi|5031601|ref|NP_005711.1|	1930	0	actin-related protein 2/3 complex subunit 1B [Homo sapiens]	gi|325197176|ref|NM_005720.3|	1551	0	Homo sapiens actin related protein 2/3 complex, subunit 1B, 41kDa (ARPC1B), mRNA	O15143	220	1e-68	Actin-related protein 2/3 complex subunit 1B	.	.	.	.	pfam13900	GVQW	Putative binding domain. This short domain is often found nested inside other longer domains. The function is not known, but the domain carries a highly conserved GVQW motif. The members are rich in proline and cysteine. This may be a binding domain.	.	GO:0005654|nucleoplasm;	.	K05757	ARPC1A_B; actin related protein 2/3 complex, subunit 1A/1B
ENSG00000260693	0.595346	0.235156	1.73102	0.489453	1.03162	1.10285	1.02912	0.466003	3.97782	1.17754	AC026150.1	lincRNA	chr15:30540093-30545969:+	gi|767986067|ref|XP_011520589.1|	323	1e-33	PREDICTED: uncharacterized protein LOC101928042 [Homo sapiens]	gi|551879445|tpe|HG506825.1|	701	0	TPA: Homo sapiens long non-coding RNA OTTHUMT00000430714.1 (AC026150.8 gene), lincRNA	H0YL09	71.6	2e-14	Putative ubiquitin-conjugating enzyme E2Q2-like protein	.	.	.	.	pfam12387	Peptidase_C74	Pestivirus NS2 peptidase. The pestivirus NS2 peptidase is responsible for single cleavage between NS2 and NS3 of the bovine viral diarrhea virus polyprotein, a cleavage that is correlated with cytopathogenicity. The peptidase is activated by its interaction with 'J-domain protein interacting with viral protein'.	.	GO:0005886|plasma membrane;	.	.	.
ENSG00000188015	0.062429	0	0.0552446	0.119758	0	2.19729	4.2419	2.2804	0.400763	0.691483	S100A3	protein_coding	chr1:153547329-153549372:-	gi|119573694|gb|EAW53309.1|	634	1e-81	S100 calcium binding protein A3, isoform CRA_c [Homo sapiens]	gi|4506762|ref|NM_002960.1|	738	0	Homo sapiens S100 calcium binding protein A3 (S100A3), mRNA	P33764	176	4e-55	Protein S100-A3	.	.	.	.	pfam01023	S_100	S-100/ICaBP type calcium binding domain. The S-100 domain is a subfamily of the EF-hand calcium binding proteins.	.	GO:0005737|cytoplasm;GO:0005730|nucleolus;	GO:0005509|calcium ion binding;GO:0008270|zinc ion binding;	.	.
ENSG00000260691	0.0306764	0	0	0.0588469	0.0286226	0.0284133	0.0571066	0.0140069	0.0703313	0.099103	ANKRD20A1	protein_coding	chr9:67859147-67902094:+	gi|156104901|ref|NP_115626.2|	4003	0	ankyrin repeat domain-containing protein 20A1 [Homo sapiens]	gi|156104900|ref|NM_032250.3|	3211	0	Homo sapiens ankyrin repeat domain 20 family, member A1 (ANKRD20A1), mRNA	Q4UJ75	338	9e-110	Ankyrin repeat domain-containing protein 20A4	all2748	82.4	2e-15	COG0666	pfam14915	CCDC144C	CCDC144C protein coiled-coil region. This family includes the human protein CCDC144C and the ankyrin repeat domain-containing protein 26-like 1 found in eukaryotes. Its function remains unknown, however, it is known to contain a coiled-coil domain which corresponds to this region. The ankyrin repeat which features in this protein is a common amino acid motif.	GO:0006915|apoptotic process;GO:0055114|oxidation-reduction process;	GO:0005829|cytosol;GO:0005758|mitochondrial intermembrane space;GO:0070469|respiratory chain;	GO:0045155|electron transporter, transferring electrons from CoQH2-cytochrome c reductase complex and cytochrome c oxidase complex activity;GO:0020037|heme binding;GO:0046872|metal ion binding;	K17299	POTE; POTE ankyrin domain family protein
ENSG00000188013	2.21841	1.43121	3.63176	1.64904	0.620964	0.0513686	0.103243	0.101292	0.813776	0.153573	AC087499.1	processed_pseudogene	chr17:20589293-20590367:+	gi|205810944|sp|A8K0S8.1|ME3L2_HUMAN	1707	0	RecName: Full=Putative homeobox protein Meis3-like 2	gi|586598098|ref|NG_002418.7|	1075	0	Homo sapiens Meis homeobox 3 pseudogene 2 (MEIS3P2) on chromosome 17	A8K0S8	664	0	Putative homeobox protein Meis3-like 2	.	.	.	.	pfam05920	Homeobox_KN	Homeobox KN domain. This is a homeobox transcription factor KN domain conserved from fungi to human and plants.	GO:0006355|regulation of transcription, DNA-templated;	GO:0005634|nucleus;	GO:0003677|DNA binding;	.	.
ENSG00000188011	0.0457557	0	0	0	0.0213461	0.0635702	0.127767	0.0417841	0.0209807	0	RTP5	protein_coding	chr2:241869600-241873823:+	gi|134288863|ref|NP_776182.2|	2828	0	receptor-transporting protein 5 [Homo sapiens]	gi|66392500|gb|AC131097.6|	2112	0	Homo sapiens BAC clone RP11-789L24 from 2, complete sequence	Q14D33	988	0	Receptor-transporting protein 5	.	.	.	.	pfam13695	zf-3CxxC	Zinc-binding domain. This is a family with several pairs of CxxC motifs possibly representing a multiple zinc-binding region. Only one pair of cysteines is associated with a highly conserved histidine residue.	GO:0001580|detection of chemical stimulus involved in sensory perception of bitter taste;GO:0051205|protein insertion into membrane;GO:0006612|protein targeting to membrane;	GO:0009986|cell surface;GO:0016021|integral component of membrane;GO:0005622|intracellular;	GO:0031849|olfactory receptor binding;	.	.
ENSG00000188010	6.469	6.12325	6.11134	12.6611	8.23816	11.7001	15.6634	16.8443	2.96627	15.6135	MORN2	protein_coding	chr2:38875962-38929072:+	gi|837799452|ref|XP_004582809.2|	720	3e-93	PREDICTED: MORN repeat-containing protein 2 isoform X1 [Ochotona princeps]	gi|426335314|ref|XM_004029124.1|	784	0	PREDICTED: Gorilla gorilla gorilla Rho guanine nucleotide exchange factor (GEF) 33 (ARHGEF33), mRNA	A8MVX0	167	7e-45	Rho guanine nucleotide exchange factor 33	PA4016_1	60.1	1e-09	COG4642	pfam02493	MORN	MORN repeat. The MORN (Membrane Occupation and Recognition Nexus) repeat is found in multiple copies in several proteins including junctophilins (See Takeshima et al. Mol. Cell 2000;6:11-22). #=GF CC A MORN-repeat protein has been identified in the parasite Toxoplasma gondiis a dynamic component of cell division apparatus in Toxoplasma gondii. It has been hypothesised to functions as a linker pro…	GO:0030154|cell differentiation;GO:0007283|spermatogenesis;	GO:0001669|acrosomal vesicle;GO:0005634|nucleus;	.	.	.
ENSG00000007384	7.01265	5.16606	4.28382	21.5285	3.37345	7.76514	11.2026	6.03833	8.54515	2.31813	RHBDF1	protein_coding	chr16:58059-76355:-	gi|190341097|ref|NP_071895.3|	4255	0	inactive rhomboid protein 1 [Homo sapiens]	gi|190341096|ref|NM_022450.3|	2979	0	Homo sapiens rhomboid 5 homolog 1 (Drosophila) (RHBDF1), mRNA	A9L8T6	276	6e-86	Inactive rhomboid protein 1	L173329	62	9e-10	COG0705	pfam12595	Rhomboid_SP	Rhomboid serine protease. This domain family is found in eukaryotes, and is approximately 210 amino acids in length. The family is found in association with pfam01694. Rhomboid is a seven-transmembrane spanning protein that resides in the Golgi and acts as a serine protease to cleave Spitz.	GO:0016477|cell migration;GO:0008283|cell proliferation;GO:0050709|negative regulation of protein secretion;GO:0015031|protein transport;GO:0042058|regulation of epidermal growth factor receptor signaling pathway;GO:0061136|regulation of proteasomal protein catabolic process;	GO:0005789|endoplasmic reticulum membrane;GO:0000139|Golgi membrane;GO:0016021|integral component of membrane;	GO:0004252|serine-type endopeptidase activity;	.	.
ENSG00000251429	0.0164877	0	0.0145903	0	0.0307677	0.0305427	0.0767331	0.0602264	0.0907228	0.0152186	AC098679.3	transcribed_processed_pseudogene	chr4:158270378-158278676:+	gi|124248539|ref|NP_073742.2|	655	1e-125	axin interactor, dorsalization-associated protein [Homo sapiens]	gi|21754070|dbj|AK094909.1|	2043	0	Homo sapiens cDNA FLJ37590 fis, clone BRCOC2006270	Q5RAV3	219	6e-127	Axin interactor, dorsalization-associated protein	.	.	.	.	pfam14186	Aida_C2	Cytoskeletal adhesion. This is the C-terminal domain of the axin-interacting protein family, and is a distinct version of the C2 domain. This domain is critical for interactions with cytoskeletal in the context of cellular adhesion points.	GO:0009953|dorsal/ventral pattern formation;GO:0046329|negative regulation of JNK cascade;GO:0043508|negative regulation of JUN kinase activity;GO:0043496|regulation of protein homodimerization activity;	GO:0005737|cytoplasm;	.	.	.
ENSG00000263924	0.513963	1.42107	0.454816	0	0	0.317364	0	0.15645	0.157114	0.158134	AC022960.1	antisense	chr18:31844388-31845178:+	gi|426356441|ref|XP_004045580.1|	130	1e-07	PREDICTED: putative uncharacterized protein C3orf66-like [Gorilla gorilla gorilla]	gi|551886494|tpe|HG509902.1|	348	0	TPA: Homo sapiens long non-coding RNA OTTHUMT00000448273.1 (RP11-210K20.2 gene), antisense	.	.	.	.	.	.	.	.	pfam13900	GVQW	Putative binding domain. This short domain is often found nested inside other longer domains. The function is not known, but the domain carries a highly conserved GVQW motif. The members are rich in proline and cysteine. This may be a binding domain.	.	.	.	.	.
ENSG00000114270	8.30399	4.70516	2.74492	2.30887	4.7684	8.21511	23.1427	5.77346	1.13095	1.11343	COL7A1	protein_coding	chr3:48564073-48595267:-	gi|4502961|ref|NP_000085.1|	6518	0	collagen alpha-1(VII) chain precursor [Homo sapiens]	gi|987124|gb|L02870.1|HUMCOL7A1	9230	0	Human alpha-1 type VII collagen (COL7A1) mRNA, complete cds	Q02388	177	5e-48	Collagen alpha-1(VII) chain	.	.	.	.	pfam00092	VWA	von Willebrand factor type A domain.	GO:0007155|cell adhesion;GO:0030574|collagen catabolic process;GO:0048208|COPII vesicle coating;GO:0035987|endodermal cell differentiation;GO:0008544|epidermis development;GO:0006888|ER to Golgi vesicle-mediated transport;GO:0030198|extracellular matrix organization;	GO:0005604|basement membrane;GO:0005590|collagen type VII trimer;GO:0005788|endoplasmic reticulum lumen;GO:0033116|endoplasmic reticulum-Golgi intermediate compartment membrane;GO:0030134|ER to Golgi transport vesicle;GO:0005576|extracellular region;GO:0005615|extracellular space;GO:0000139|Golgi membrane;	GO:0004867|serine-type endopeptidase inhibitor activity;	K16628	COL7A; collagen, type VII, alpha
ENSG00000085276	6.71974	5.51111	6.17246	1.2187	3.94156	26.5035	13.6005	7.40442	4.00021	15.0528	MECOM	protein_coding	chr3:169083499-169663618:-	gi|530374124|ref|XP_005247272.1|	6110	0	PREDICTED: MDS1 and EVI1 complex locus protein EVI1 isoform X5 [Homo sapiens]	gi|255683389|ref|NM_001164000.1|	5732	0	Homo sapiens MDS1 and EVI1 complex locus (MECOM), transcript variant 6, mRNA	P14404	178	9e-51	MDS1 and EVI1 complex locus protein EVI1	.	.	.	.	pfam13465	zf-H2C2_2	Zinc-finger double domain.	.	.	GO:0003700|transcription factor activity, sequence-specific DNA binding;	K04462	EVI1; ecotropic virus integration site 1 protein
ENSG00000085274	4.318	5.94552	4.59451	4.6506	4.24248	2.37076	4.13537	1.78632	2.46183	2.16088	MYNN	protein_coding	chr3:169772831-169789716:+	gi|332214703|ref|XP_003256475.1|	3421	0	PREDICTED: myoneurin isoform X1 [Nomascus leucogenys]	gi|426342821|ref|XM_004037983.1|	4845	0	PREDICTED: Gorilla gorilla gorilla myoneurin, transcript variant 1 (MYNN), mRNA	Q9NPC7	982	0	Myoneurin	.	.	.	.	pfam00651	BTB	BTB/POZ domain. The BTB (for BR-C, ttk and bab) or POZ (for Pox virus and Zinc finger) domain is present near the N-terminus of a fraction of zinc finger (pfam00096) proteins and in proteins that contain the pfam01344 motif such as Kelch and a family of pox virus proteins. The BTB/POZ domain mediates homomeric dimerization and in some instances heteromeric dimerization. The structure of the dimer…	GO:0006351|transcription, DNA-templated;	GO:0005634|nucleus;	GO:0003677|DNA binding;GO:0003700|transcription factor activity, sequence-specific DNA binding;GO:0008270|zinc ion binding;	.	.
ENSG00000114279	0.510678	0.201713	0.0789048	5.92448	1.9362	0.938499	0.656414	0.244279	0.37169	0.202015	FGF12	protein_coding	chr3:192139395-192767764:-	gi|11136630|ref|NP_066360.1|	1259	7e-163	fibroblast growth factor 12 isoform 1 [Homo sapiens]	gi|315113876|ref|NM_004113.5|	5406	0	Homo sapiens fibroblast growth factor 12 (FGF12), transcript variant 2, mRNA	P61150	217	1e-68	Fibroblast growth factor 12	.	.	.	.	pfam00167	FGF	Fibroblast growth factor. Fibroblast growth factors are a family of proteins involved in growth and differentiation in a wide range of contexts. They are found in a wide range of organisms, from nematodes to humans. Most share an internal core region of high similarity, conserved residues in which are involved in binding with their receptors. On binding, they cause dimerization of their tyrosine …	GO:0008344|adult locomotory behavior;GO:0007268|synaptic transmission;GO:0008543|fibroblast growth factor receptor signaling pathway;GO:2001258|negative regulation of cation channel activity;GO:0050905|neuromuscular process;GO:0010765|positive regulation of sodium ion transport;GO:0003254|regulation of membrane depolarization;GO:0098908|regulation of neuronal action potential;GO:1902305|regulatio…	GO:0005634|nucleus;	GO:0044325|ion channel binding;GO:0017080|sodium channel regulator activity;	K04358	FGF; fibroblast growth factor
ENSG00000171853	5.92759	6.56293	5.01589	6.31374	9.17956	6.34327	5.29399	4.58986	4.58554	3.46597	TRAPPC12	protein_coding	chr2:3379675-3485094:+	gi|40548372|ref|NP_057114.5|	3118	0	trafficking protein particle complex subunit 12 [Homo sapiens]	gi|34531087|dbj|AK125105.1|	3383	0	Homo sapiens cDNA FLJ43115 fis, clone CTONG3000686	Q8WVT3	203	4e-60	Trafficking protein particle complex subunit 12	.	.	.	.	pfam13900	GVQW	Putative binding domain. This short domain is often found nested inside other longer domains. The function is not known, but the domain carries a highly conserved GVQW motif. The members are rich in proline and cysteine. This may be a binding domain.	GO:0051310|metaphase plate congression;GO:1902426|negative regulation of mitotic spindle assembly checkpoint;GO:0090234|regulation of kinetochore assembly;GO:0016192|vesicle-mediated transport;	GO:0005793|endoplasmic reticulum-Golgi intermediate compartment;GO:0000776|kinetochore;GO:0005634|nucleus;	GO:0004175|endopeptidase activity;	.	.
ENSG00000140009	0.20433	0.135355	0.0904078	0.183735	0.125114	0.366683	0.326886	0.239074	0.269367	0.117876	ESR2	protein_coding	chr14:64084232-64338112:-	gi|10835013|ref|NP_001428.1|	2744	0	estrogen receptor beta isoform 1 [Homo sapiens]	gi|62088819|dbj|AB209620.1|	5428	0	Homo sapiens mRNA for estrogen receptor 2 (ER beta) variant protein	Q92731	934	0	Estrogen receptor beta	.	.	.	.	pfam12497	ERbeta_N	Estrogen receptor beta. This domain family is found in eukaryotes, and is approximately 110 amino acids in length. The family is found in association with pfam00104, pfam00105. There is a conserved IPS sequence motif. There are two completely conserved residues (Y and W) that may be functionally important. ERbeta binds estrogens with an affinity similar to that of ERalpha, and activates expressio…	GO:0007267|cell-cell signaling;GO:0030520|intracellular estrogen receptor signaling pathway;GO:0030308|negative regulation of cell growth;GO:0000122|negative regulation of transcription from RNA polymerase II promoter;GO:0051091|positive regulation of sequence-specific DNA binding transcription factor activity;GO:0045893|positive regulation of transcription, DNA-templated;GO:0006355|regulation of…	GO:0005576|extracellular region;GO:0005739|mitochondrion;GO:0005654|nucleoplasm;GO:0005634|nucleus;	GO:0001046|core promoter sequence-specific DNA binding;GO:0003677|DNA binding;GO:0019899|enzyme binding;GO:0030284|estrogen receptor activity;GO:0034056|estrogen response element binding;GO:0048019|receptor antagonist activity;GO:0038052|RNA polymerase II transcription factor activity, estrogen-activated sequence-specific DNA binding;GO:0004879|RNA polymerase II transcription factor activity, lig…	K08551	NR3A2, ESR2; estrogen receptor beta
ENSG00000145075	3.68023	4.96996	1.62492	5.77418	2.16873	1.70077	1.34857	0.396218	0.824219	0.743752	CCDC39	protein_coding	chr3:180602858-180871005:-	gi|157785668|ref|NP_852091.1|	4403	0	coiled-coil domain-containing protein 39 [Homo sapiens]	gi|6102946|emb|AL122120.1|	4451	0	Homo sapiens mRNA; cDNA DKFZp434A128 (from clone DKFZp434A128)	Q6UX73	56.2	9e-07	UPF0764 protein C16orf89	.	.	.	.	pfam02463	SMC_N	RecF/RecN/SMC N terminal domain. This domain is found at the N terminus of SMC proteins. The SMC (structural maintenance of chromosomes) superfamily proteins have ATP-binding domains at the N- and C-termini, and two extended coiled-coil domains separated by a hinge in the middle. The eukaryotic SMC proteins form two kind of heterodimers: the SMC1/SMC3 and the SMC2/SMC4 types. These heterodimers c…	.	GO:0005829|cytosol;GO:0070062|extracellular exosome;GO:0016020|membrane;	GO:0042803|protein homodimerization activity;	.	.
[truncated: 25,216 more rows]
